# Supplementary material for: (S)-2-[1-(4-Bromo­phen­yl)-1-hy­droxy­ethyl]-5,5-dimethyl-1,3,2-dioxaphos­phinane 2-oxide
Source: Acta Crystallogr Sect E Struct Rep Online. 2011 Jun 18;67(Pt 7):o1739. doi: 10.1107/S1600536811020587 (PMC3151866; doi:10.1107/S1600536811020587)
Supplement: Supplementary file 1 [file e-67-o1739-sup1.cif]

##############################################################################
###                                                                        ###
###           Electronic papers (Acta Crystallographica Section C)         ###
###                                                                        ###
##############################################################################
#                                                                            #
# This paper is published electronically. It meets the data-validation       #
# criteria for publication in Acta Crystallographica Section C.              #
# The submission has been checked by a Section C Co-editor though the text   #
# in _publ_section_comments is the responsibility of the authors.            #
#                                                                            #
# Electronic papers are listed in the printed contents pages of an issue of  #
# Acta Crystallographica Section C within two months of acceptance and are   #
# available by email and via the online contents pages for that issue.       #
#                                                                            #
# Software is freely available for graphical display of the structure(s) in  #
# this CIF.  For information consult the CIF home page http://www.iucr.org/  #
# cif/home.html                                                              #
#                                                                            #
#            Copyright International Union of Crystallography                #
#                                                                            #
##############################################################################
data_global
_audit_creation_method     SHELXL-97
_journal_data_validation_number     ?
_journal_date_recd_electronic     2011-03-05
_journal_date_accepted     2011-05-29
_journal_name_full     'Acta Crystallographica, Section E'
_journal_year     2011
_journal_volume     67
_journal_issue      7
_journal_page_first     eo1739
_journal_page_last     eo1739
_journal_paper_category     QO
_journal_coeditor_code     QK2003
_publ_contact_author_name     'Dr Hongwu He'
_publ_contact_author_address
;
Key Laboratory of Pesticide and Chemical Biology
College of Chemistry
Central China Normal University
Wuhan 430079
People's Republic of China
;
_publ_contact_author_email     he1208@mail.ccnu.edu.cn
_publ_contact_author_fax     ?
_publ_contact_author_phone     '0086-027-67867960'
_publ_section_title
;\
(<i>S</i>)-2-[1-(4-Bromophenyl)-1-hydroxyethyl]-5,5-dimethyl-1,3,2-\
dioxaphosphinane 2-oxide
;
loop_
    _publ_author_name
    _publ_author_address
    'Wang, Chubei'
;
Key Laboratory of Pesticide and Chemical Biology
College of Chemistry
Central China Normal University
Wuhan 430079
People's Republic of China.
;
    'Peng, Hao'
;
Key Laboratory of Pesticide and Chemical Biology
College of Chemistry
Central China Normal University
Wuhan 430079
People's Republic of China.
;
    'He, Hongwu'
;
Key Laboratory of Pesticide and Chemical Biology
College of Chemistry
Central China Normal University
Wuhan 430079
People's Republic of China.
;
_publ_section_abstract
;
In the crystal structure of the title molecule, C~13~H~18~BrO~4~P, the
phosphonate ring adopts a chair conformation. Molecules are linked by an
O---H...O hydrogen bond [O...O = 2.780(3) \%A] to form chains parallel to the
<i>c</i> axis. Two C---H...O interactions help to stabilize the crystal
structure.
;
_publ_section_comment
;
Acyclic and cyclic \a-hydroxyphosphonates can be used as very viable
intermediates and they are also an attractive class of biologically active
compounds (Peng <i>et al.</i>, 2007; Liu <i>et al.</i>, 2006).
In our research
work aimed at searching for novel agrochemicals, we attempted to synthesize
hydroxyphosphonates according to published literature procedures. Here we
report the synthesis and crystal structure of the chiral title compound (I)
(Fig. 1). The bond lengths and angles show normal values (Allen <i>et al.</i>,
1987). In the crystal structure, the cyclic phosphonate ring adopts a
chair
conformation.
;
_publ_section_acknowledgements
;
The authors gratefully acknowledge the financial support of this work by the
National Basic Research Program of China (grant No. 2010CB126100) and the
National Natural Science Foundation of China (grant No. 20772042,21002037).
This work was supported in part by the PCSIRT (grant No. IRT0953).
;
_publ_section_references
;
Allen, F. H., Kennard, O., Watson, D. G., Brammer, L., Orpen, A. G. &
Taylor, R. (1987). <i>J. Chem. Soc. Perkin Trans. 2</i>, pp. S1--19.
Bruker  (2001). <i>SMART</i> and <i>SAINT-Plus</i>. Bruker AXS Inc.,
Madison, Wisconsin, USA.
Flack, H. D. (1983). <i>Acta Cryst.</i> A<b>39</b>, 876--881.
Liu, H., Zhou, Y. G., Yu, Z. K., Xiao, W. J., Liu, S. H. & He, H. W.
(2006). <i>Tetrahedron Lett.</i> <b>62</b>, 11207--11217.
Peng, H., Wang, T., Xie, P., Chen, T., He, H. W. & Wan, J. (2007).
<i>J. Agric. Food Chem.</i> <b>55</b>, 1871--1880.
Sheldrick, G. M. (2008). <i>Acta Cryst.</i> A<b>64</b>, 112--122.
Spek, A. L. (2009). <i>Acta Cryst.</i> D<b>65</b>, 148--155.
Zhou, X., Liu, X. H., Yang, X., Shang, D. J., Xin, J. G. & Feng, X. M.
(2008). <i>Angew. Chem. Int. Ed.</i> <b>47</b>, 392--394.
;
_publ_section_related_literature
;
For the synthesis and biological activity of hydroxyphosphonate derivatives,
see: Peng <i>et al.</i> (2007); Liu <i>et al.</i> (2006). For
the synthesis of
hydroxyphosphonates, see: Zhou <i>et al.</i> (2008). For standard bond
lengths, see: (Allen <i>et al.</i>, 1987).
;
_publ_section_exptl_prep
;\
Hydroxyphosphonate (I) was prepared according to a literature procedure (Zhou
<i>et al.</i>, 2008). Diethylaluminium chloride (1 mmol) was added to a
solution of
(<i>S</i>,<i>E</i>)-2-(adamantan-1-yl)-4-(<i>tert</i>-butyl)-6(((1-hydroxy-3-\
methylbutan-2-yl)imino)methyl)-phenol (1 mmol) in dichloromethane (10 ml).
The mixture was stirred at room temperature for 1 h. The ketone (11 mmol) and
the cyclic phosphate (10 mmol) were added and the mixture was stirred for 2 h.
The reaction was quenched by diluted hydrochloric acid (15:1,
<i>v</i>/<i>v</i>). The pure hydroxyphosphonate was afforded by column
chromatography on silica gel (acetone/petroleum ether = 1:2), 71% yield,
[\a]~D~ = -64.8 \% (c = 0.56, chloroform). Then recrystallization from acetic
ester over a period of one week gave colourless crystals of (I).
;
_publ_section_exptl_refinement
;
C-bound H atoms were geometrically positioned (C---H = 0.93--0.98 \%A) and
refined as riding, with <i>U</i>~iso~(H) = 1.2<i>U</i>~eq~--1.5<i>U</i>~eq~(C).
The O-bound H atom was located from a difference Fourier map and refined as
riding, with O---H = 0.81(2) \%A and <i>U</i>~iso~(H) = 1.5<i>U</i>~eq~(O).
;
data_I
_chemical_name_systematic
;
(<i>S</i>)-2-[1-(4-Bromophenyl)-1-hydroxyethyl]-5,5-dimethyl-1,3,2-
dioxaphosphinane 2-oxide
;
_chemical_name_common     ?
_chemical_formula_moiety     'C13 H18 Br O4 P'
_chemical_formula_sum     'C13 H18 Br O4 P'
_chemical_formula_iupac     'C13 H18 Br O4 P'
_chemical_formula_weight     349.15
_chemical_melting_point     ?
_symmetry_cell_setting     orthorhombic
_symmetry_space_group_name_H-M     'P 21 21 21 '
_symmetry_space_group_name_Hall     'P 2ac 2ab'
loop_
    _symmetry_equiv_pos_as_xyz
    'x, y, z'
    '-x+1/2, -y, z+1/2'
    '-x, y+1/2, -z+1/2'
    'x+1/2, -y+1/2, -z'
_cell_length_a     11.0662(17)
_cell_length_b     11.3149(18)
_cell_length_c     11.9609(19)
_cell_angle_alpha     90.00
_cell_angle_beta     90.00
_cell_angle_gamma     90.00
_cell_volume     1497.7(4)
_cell_formula_units_Z     4
_cell_measurement_reflns_used     3882
_cell_measurement_theta_min     2.48
_cell_measurement_theta_max     26.69
_cell_measurement_temperature     298(2)
_exptl_crystal_description     block
_exptl_crystal_colour     colourless
_exptl_crystal_size_max     0.20
_exptl_crystal_size_mid     0.12
_exptl_crystal_size_min     0.10
_exptl_crystal_density_diffrn     1.549
_exptl_crystal_density_meas     ?
_exptl_crystal_density_method     'not measured'
_exptl_crystal_F_000     712
_exptl_absorpt_coefficient_mu     2.858
_exptl_absorpt_correction_type     none
_exptl_absorpt_process_details     ?
_exptl_absorpt_correction_T_min     ?
_exptl_absorpt_correction_T_max     ?
_exptl_special_details
;
;
_diffrn_ambient_temperature     298(2)
_diffrn_radiation_type     MoK\a
_diffrn_radiation_wavelength     0.71073
_diffrn_radiation_source     'fine-focus sealed tube'
_diffrn_radiation_monochromator     graphite
_diffrn_measurement_device_type     'Bruker SMART APEX CCD area-detector'
_diffrn_measurement_method     '\f and \w'
_diffrn_detector_area_resol_mean     ?
_diffrn_reflns_number     10072
_diffrn_reflns_av_R_equivalents     0.1140
_diffrn_reflns_av_sigmaI/netI     0.0898
_diffrn_reflns_theta_min     2.48
_diffrn_reflns_theta_max     28.26
_diffrn_reflns_theta_full     28.26
_diffrn_measured_fraction_theta_max     0.993
_diffrn_measured_fraction_theta_full     0.993
_diffrn_reflns_limit_h_min     -14
_diffrn_reflns_limit_h_max     14
_diffrn_reflns_limit_k_min     -14
_diffrn_reflns_limit_k_max     14
_diffrn_reflns_limit_l_min     -15
_diffrn_reflns_limit_l_max     12
_diffrn_standards_number     ?
_diffrn_standards_interval_count     ?
_diffrn_standards_interval_time     ?
_diffrn_standards_decay_%     ?
_refine_special_details
;
Refinement of <i>F</i>^2^ against ALL reflections. The weighted <i>R</i>-factor
<i>wR</i> and goodness of fit <i>S</i> are based on <i>F</i>^2^, conventional
<i>R</i>-factors <i>R</i> are based on <i>F</i>, with <i>F</i> set to zero for
negative <i>F</i>^2^. The threshold expression of <i>F</i>^2^ >
\s(<i>F</i>^2^) is used only for calculating <i>R</i>-factors(gt) <i>etc</i>.
and is not relevant to the choice of reflections for refinement.
<i>R</i>-factors based on <i>F</i>^2^ are statistically about twice as large
as those based on <i>F</i>, and <i>R</i>-factors based on ALL data will be
even larger.
;
_reflns_number_total     3627
_reflns_number_gt     2691
_reflns_threshold_expression     I>2\s(I)
_refine_ls_structure_factor_coef     Fsqd
_refine_ls_matrix_type     full
_refine_ls_R_factor_all     0.0600
_refine_ls_R_factor_gt     0.0451
_refine_ls_wR_factor_gt     0.0994
_refine_ls_wR_factor_ref     0.1049
_refine_ls_goodness_of_fit_ref     0.927
_refine_ls_restrained_S_all     0.927
_refine_ls_number_reflns     3627
_refine_ls_number_parameters     176
_refine_ls_number_restraints     0
_refine_ls_hydrogen_treatment     constr
_refine_ls_weighting_scheme     calc
_refine_ls_weighting_details
       'calc w = 1/[\s^2^(Fo^2^)+(0.0423P)^2^+0.0000P] where P=(Fo^2^+2Fc^2^)/3'
_atom_sites_solution_hydrogens     geom
_atom_sites_solution_primary     direct
_atom_sites_solution_secondary     difmap
_refine_ls_shift/su_max     0.001
_refine_ls_shift/su_mean     0.000
_refine_diff_density_max     0.464
_refine_diff_density_min     -0.453
_refine_ls_extinction_method     none
_refine_ls_extinction_coef     ?
_refine_ls_abs_structure_details     'Flack (1983), with 1517 Friedel pairs'
_refine_ls_abs_structure_Flack     -0.011(10)
loop_
    _atom_type_symbol
    _atom_type_description
    _atom_type_scat_dispersion_real
    _atom_type_scat_dispersion_imag
    _atom_type_scat_source
    'C' 'C' 0.0033 0.0016
                         'International Tables Vol C Tables 4.2.6.8 and 6.1.1.4'
    'H' 'H' 0.0000 0.0000
                         'International Tables Vol C Tables 4.2.6.8 and 6.1.1.4'
    'O' 'O' 0.0106 0.0060
                         'International Tables Vol C Tables 4.2.6.8 and 6.1.1.4'
    'P' 'P' 0.1023 0.0942
                         'International Tables Vol C Tables 4.2.6.8 and 6.1.1.4'
    'Br' 'Br' -0.2901 2.4595
                         'International Tables Vol C Tables 4.2.6.8 and 6.1.1.4'
_computing_data_collection     'SMART (Bruker, 2001)'
_computing_cell_refinement     'SAINT-Plus (Bruker, 2001)'
_computing_data_reduction     'SAINT-Plus (Bruker, 2001)'
_computing_structure_solution     'SHELXS97 (Sheldrick, 2008)'
_computing_structure_refinement     'SHELXL97 (Sheldrick, 2008)'
_computing_molecular_graphics     'PLATON (Spek, 2009)'
_computing_publication_material
;
PLATON (Spek, 2009) and SHELXL97 (Sheldrick, 2008)
;
loop_
    _atom_site_type_symbol
    _atom_site_label
    _atom_site_fract_x
    _atom_site_fract_y
    _atom_site_fract_z
    _atom_site_U_iso_or_equiv
    _atom_site_adp_type
    _atom_site_calc_flag
    _atom_site_refinement_flags
    _atom_site_occupancy
    _atom_site_symmetry_multiplicity
    _atom_site_disorder_assembly
    _atom_site_disorder_group
    Br Br1 -0.07457(4) 0.16872(4) 0.69930(5) 0.0869(2) Uani d . 1 1 . .
    C C1 0.0650(3) 0.2689(3) 0.7001(3) 0.0535(8) Uani d . 1 1 . .
    C C2 0.0982(3) 0.3216(3) 0.7973(3) 0.0533(8) Uani d . 1 1 . .
    H H2 0.0520 0.3113 0.8615 0.064 Uiso calc R 1 1 . .
    C C3 0.2007(3) 0.3905(3) 0.8000(3) 0.0429(7) Uani d . 1 1 . .
    H H3 0.2244 0.4250 0.8671 0.052 Uiso calc R 1 1 . .
    C C4 0.2690(2) 0.4094(2) 0.7050(3) 0.0373(6) Uani d . 1 1 . .
    C C5 0.2317(3) 0.3561(3) 0.6058(3) 0.0498(8) Uani d . 1 1 . .
    H H5 0.2762 0.3679 0.5408 0.060 Uiso calc R 1 1 . .
    C C6 0.1288(3) 0.2857(3) 0.6026(3) 0.0542(9) Uani d . 1 1 . .
    H H6 0.1037 0.2507 0.5362 0.065 Uiso calc R 1 1 . .
    C C7 0.3824(3) 0.4854(2) 0.7128(3) 0.0364(6) Uani d . 1 1 . .
    C C8 0.4129(4) 0.5472(3) 0.6033(3) 0.0557(9) Uani d . 1 1 . .
    H H8A 0.3464 0.5965 0.5813 0.084 Uiso calc R 1 1 . .
    H H8B 0.4277 0.4892 0.5464 0.084 Uiso calc R 1 1 . .
    H H8C 0.4838 0.5949 0.6133 0.084 Uiso calc R 1 1 . .
    C C9 0.5250(3) 0.4228(4) 0.9724(3) 0.0608(10) Uani d . 1 1 . .
    H H9A 0.5186 0.3769 1.0406 0.073 Uiso calc R 1 1 . .
    H H9B 0.4712 0.4902 0.9791 0.073 Uiso calc R 1 1 . .
    C C10 0.6530(3) 0.4663(4) 0.9596(3) 0.0598(10) Uani d . 1 1 . .
    C C11 0.6616(3) 0.5380(3) 0.8524(3) 0.0544(9) Uani d . 1 1 . .
    H H11A 0.6113 0.6079 0.8592 0.065 Uiso calc R 1 1 . .
    H H11B 0.7444 0.5638 0.8419 0.065 Uiso calc R 1 1 . .
    C C12 0.6801(5) 0.5486(6) 1.0566(4) 0.1081(19) Uani d . 1 1 . .
    H H12A 0.6297 0.6174 1.0514 0.162 Uiso calc R 1 1 . .
    H H12B 0.7635 0.5720 1.0540 0.162 Uiso calc R 1 1 . .
    H H12C 0.6644 0.5085 1.1258 0.162 Uiso calc R 1 1 . .
    C C13 0.7422(4) 0.3633(4) 0.9547(5) 0.0885(15) Uani d . 1 1 . .
    H H13A 0.7281 0.3112 1.0167 0.133 Uiso calc R 1 1 . .
    H H13B 0.8233 0.3932 0.9585 0.133 Uiso calc R 1 1 . .
    H H13C 0.7314 0.3208 0.8860 0.133 Uiso calc R 1 1 . .
    O O1 0.36447(19) 0.56809(16) 0.80211(19) 0.0426(5) Uani d . 1 1 . .
    H H1 0.3995 0.6301 0.7874 0.064 Uiso calc R 1 1 . .
    O O2 0.5245(2) 0.28766(19) 0.6800(2) 0.0596(6) Uani d . 1 1 . .
    O O3 0.48668(19) 0.34977(18) 0.8773(2) 0.0497(5) Uani d . 1 1 . .
    O O4 0.6236(2) 0.4709(2) 0.7554(2) 0.0520(6) Uani d . 1 1 . .
    P P1 0.50921(6) 0.38934(6) 0.75398(7) 0.03831(18) Uani d . 1 1 . .
loop_
    _atom_site_aniso_label
    _atom_site_aniso_U_11
    _atom_site_aniso_U_22
    _atom_site_aniso_U_33
    _atom_site_aniso_U_12
    _atom_site_aniso_U_13
    _atom_site_aniso_U_23
    Br1 0.0855(3) 0.0813(3) 0.0938(3) -0.0491(2) -0.0168(3) 0.0076(2)
    C1 0.0510(16) 0.0373(14) 0.072(2) -0.0124(14) -0.013(2) 0.0034(18)
    C2 0.0555(18) 0.0470(16) 0.057(2) -0.0092(15) 0.0010(18) 0.0093(18)
    C3 0.0469(15) 0.0378(14) 0.0441(16) -0.0061(13) -0.0027(15) -0.0018(16)
    C4 0.0366(13) 0.0287(12) 0.0464(16) 0.0067(11) -0.0042(14) -0.0006(13)
    C5 0.0528(17) 0.0502(19) 0.0464(18) 0.0022(17) -0.0007(15) -0.0032(16)
    C6 0.0547(18) 0.0492(18) 0.059(2) -0.0037(18) -0.0127(18) -0.0109(17)
    C7 0.0373(13) 0.0317(12) 0.0400(15) 0.0021(11) -0.0015(13) -0.0030(12)
    C8 0.064(2) 0.0477(17) 0.055(2) -0.0051(19) 0.0061(18) 0.0061(16)
    C9 0.0599(19) 0.077(2) 0.0454(19) 0.006(2) -0.0014(17) 0.0083(18)
    C10 0.0461(17) 0.067(2) 0.067(2) 0.0070(18) -0.0158(18) -0.002(2)
    C11 0.0437(16) 0.0476(19) 0.072(2) -0.0055(15) -0.0129(17) -0.0052(18)
    C12 0.104(4) 0.146(5) 0.074(3) -0.010(4) -0.031(3) -0.029(4)
    C13 0.063(2) 0.079(3) 0.124(4) 0.015(2) -0.022(3) 0.020(3)
    O1 0.0476(11) 0.0263(9) 0.0540(13) -0.0040(8) 0.0070(11) -0.0088(10)
    O2 0.0618(13) 0.0404(11) 0.0768(17) 0.0148(12) -0.0035(13) -0.0178(11)
    O3 0.0441(10) 0.0430(11) 0.0619(13) -0.0006(11) -0.0005(11) 0.0105(10)
    O4 0.0416(10) 0.0596(13) 0.0548(13) -0.0138(11) 0.0053(11) -0.0026(12)
    P1 0.0339(3) 0.0299(3) 0.0511(4) 0.0027(3) 0.0014(3) -0.0047(3)
_geom_special_details
;
All e.s.d.'s (except the e.s.d. in the dihedral angle between two l.s. planes)
are estimated using the full covariance matrix. The cell e.s.d.'s are taken
into account individually in the estimation of e.s.d.'s in distances, angles
and torsion angles; correlations between e.s.d.'s in cell parameters are only
used when they are defined by crystal symmetry. An approximate (isotropic)
treatment of cell e.s.d.'s is used for estimating e.s.d.'s involving l.s.
planes.
;
loop_
    _geom_bond_atom_site_label_1
    _geom_bond_atom_site_label_2
    _geom_bond_site_symmetry_2
    _geom_bond_distance
    _geom_bond_publ_flag
    Br1 C1 . 1.915(3) ?
    C1 C2 . 1.357(5) ?
    C1 C6 . 1.377(5) ?
    C2 C3 . 1.377(4) ?
    C2 H2 . 0.9300 ?
    C3 C4 . 1.382(5) ?
    C3 H3 . 0.9300 ?
    C4 C5 . 1.393(5) ?
    C4 C7 . 1.524(4) ?
    C5 C6 . 1.391(5) ?
    C5 H5 . 0.9300 ?
    C6 H6 . 0.9300 ?
    C7 O1 . 1.434(4) ?
    C7 C8 . 1.522(5) ?
    C7 P1 . 1.842(3) ?
    C8 H8A . 0.9600 ?
    C8 H8B . 0.9600 ?
    C8 H8C . 0.9600 ?
    C9 O3 . 1.469(4) ?
    C9 C10 . 1.508(5) ?
    C9 H9A . 0.9700 ?
    C9 H9B . 0.9700 ?
    C10 C12 . 1.518(7) ?
    C10 C11 . 1.520(5) ?
    C10 C13 . 1.528(5) ?
    C11 O4 . 1.449(4) ?
    C11 H11A . 0.9700 ?
    C11 H11B . 0.9700 ?
    C12 H12A . 0.9600 ?
    C12 H12B . 0.9600 ?
    C12 H12C . 0.9600 ?
    C13 H13A . 0.9600 ?
    C13 H13B . 0.9600 ?
    C13 H13C . 0.9600 ?
    O1 H1 . 0.8200 ?
    O2 P1 . 1.461(2) ?
    O3 P1 . 1.562(2) ?
    O4 P1 . 1.566(2) ?
loop_
    _geom_angle_atom_site_label_1
    _geom_angle_atom_site_label_2
    _geom_angle_atom_site_label_3
    _geom_angle_site_symmetry_1
    _geom_angle_site_symmetry_3
    _geom_angle
    _geom_angle_publ_flag
    C2 C1 C6 . . 121.7(3) ?
    C2 C1 Br1 . . 118.9(3) ?
    C6 C1 Br1 . . 119.4(3) ?
    C1 C2 C3 . . 119.5(3) ?
    C1 C2 H2 . . 120.3 ?
    C3 C2 H2 . . 120.3 ?
    C2 C3 C4 . . 121.3(3) ?
    C2 C3 H3 . . 119.4 ?
    C4 C3 H3 . . 119.4 ?
    C3 C4 C5 . . 118.1(3) ?
    C3 C4 C7 . . 119.2(3) ?
    C5 C4 C7 . . 122.7(3) ?
    C6 C5 C4 . . 120.9(3) ?
    C6 C5 H5 . . 119.5 ?
    C4 C5 H5 . . 119.5 ?
    C1 C6 C5 . . 118.4(3) ?
    C1 C6 H6 . . 120.8 ?
    C5 C6 H6 . . 120.8 ?
    O1 C7 C8 . . 111.8(2) ?
    O1 C7 C4 . . 107.5(2) ?
    C8 C7 C4 . . 112.9(3) ?
    O1 C7 P1 . . 106.92(19) ?
    C8 C7 P1 . . 109.4(2) ?
    C4 C7 P1 . . 108.11(18) ?
    C7 C8 H8A . . 109.5 ?
    C7 C8 H8B . . 109.5 ?
    H8A C8 H8B . . 109.5 ?
    C7 C8 H8C . . 109.5 ?
    H8A C8 H8C . . 109.5 ?
    H8B C8 H8C . . 109.5 ?
    O3 C9 C10 . . 112.1(3) ?
    O3 C9 H9A . . 109.2 ?
    C10 C9 H9A . . 109.2 ?
    O3 C9 H9B . . 109.2 ?
    C10 C9 H9B . . 109.2 ?
    H9A C9 H9B . . 107.9 ?
    C9 C10 C12 . . 107.9(4) ?
    C9 C10 C11 . . 108.6(3) ?
    C12 C10 C11 . . 107.8(4) ?
    C9 C10 C13 . . 111.3(3) ?
    C12 C10 C13 . . 111.7(4) ?
    C11 C10 C13 . . 109.6(3) ?
    O4 C11 C10 . . 112.2(3) ?
    O4 C11 H11A . . 109.2 ?
    C10 C11 H11A . . 109.2 ?
    O4 C11 H11B . . 109.2 ?
    C10 C11 H11B . . 109.2 ?
    H11A C11 H11B . . 107.9 ?
    C10 C12 H12A . . 109.5 ?
    C10 C12 H12B . . 109.5 ?
    H12A C12 H12B . . 109.5 ?
    C10 C12 H12C . . 109.5 ?
    H12A C12 H12C . . 109.5 ?
    H12B C12 H12C . . 109.5 ?
    C10 C13 H13A . . 109.5 ?
    C10 C13 H13B . . 109.5 ?
    H13A C13 H13B . . 109.5 ?
    C10 C13 H13C . . 109.5 ?
    H13A C13 H13C . . 109.5 ?
    H13B C13 H13C . . 109.5 ?
    C7 O1 H1 . . 109.5 ?
    C9 O3 P1 . . 121.6(2) ?
    C11 O4 P1 . . 123.5(2) ?
    O2 P1 O3 . . 111.41(14) ?
    O2 P1 O4 . . 112.12(14) ?
    O3 P1 O4 . . 106.72(12) ?
    O2 P1 C7 . . 112.97(13) ?
    O3 P1 C7 . . 107.47(13) ?
    O4 P1 C7 . . 105.74(13) ?
loop_
    _geom_torsion_atom_site_label_1
    _geom_torsion_atom_site_label_2
    _geom_torsion_atom_site_label_3
    _geom_torsion_atom_site_label_4
    _geom_torsion_site_symmetry_1
    _geom_torsion_site_symmetry_2
    _geom_torsion_site_symmetry_3
    _geom_torsion_site_symmetry_4
    _geom_torsion
    _geom_torsion_publ_flag
    C6 C1 C2 C3 . . . . -2.4(5) ?
    Br1 C1 C2 C3 . . . . 177.7(2) ?
    C1 C2 C3 C4 . . . . 1.6(5) ?
    C2 C3 C4 C5 . . . . -0.3(4) ?
    C2 C3 C4 C7 . . . . -179.4(3) ?
    C3 C4 C5 C6 . . . . -0.2(4) ?
    C7 C4 C5 C6 . . . . 178.8(3) ?
    C2 C1 C6 C5 . . . . 1.8(5) ?
    Br1 C1 C6 C5 . . . . -178.3(2) ?
    C4 C5 C6 C1 . . . . -0.5(5) ?
    C3 C4 C7 O1 . . . . -28.2(3) ?
    C5 C4 C7 O1 . . . . 152.7(3) ?
    C3 C4 C7 C8 . . . . -152.0(3) ?
    C5 C4 C7 C8 . . . . 29.0(4) ?
    C3 C4 C7 P1 . . . . 86.8(3) ?
    C5 C4 C7 P1 . . . . -92.2(3) ?
    O3 C9 C10 C12 . . . . 175.4(4) ?
    O3 C9 C10 C11 . . . . 58.9(4) ?
    O3 C9 C10 C13 . . . . -61.8(4) ?
    C9 C10 C11 O4 . . . . -56.7(4) ?
    C12 C10 C11 O4 . . . . -173.3(4) ?
    C13 C10 C11 O4 . . . . 65.0(4) ?
    C10 C9 O3 P1 . . . . -47.2(4) ?
    C10 C11 O4 P1 . . . . 43.1(4) ?
    C9 O3 P1 O2 . . . . 150.2(2) ?
    C9 O3 P1 O4 . . . . 27.5(3) ?
    C9 O3 P1 C7 . . . . -85.6(2) ?
    C11 O4 P1 O2 . . . . -148.2(2) ?
    C11 O4 P1 O3 . . . . -25.9(3) ?
    C11 O4 P1 C7 . . . . 88.3(3) ?
    O1 C7 P1 O2 . . . . 169.99(19) ?
    C8 C7 P1 O2 . . . . -68.8(2) ?
    C4 C7 P1 O2 . . . . 54.6(2) ?
    O1 C7 P1 O3 . . . . 46.7(2) ?
    C8 C7 P1 O3 . . . . 167.9(2) ?
    C4 C7 P1 O3 . . . . -68.8(2) ?
    O1 C7 P1 O4 . . . . -67.0(2) ?
    C8 C7 P1 O4 . . . . 54.2(2) ?
    C4 C7 P1 O4 . . . . 177.5(2) ?
loop_
    _geom_hbond_atom_site_label_D
    _geom_hbond_atom_site_label_H
    _geom_hbond_atom_site_label_A
    _geom_hbond_site_symmetry_A
    _geom_hbond_distance_DH
    _geom_hbond_distance_HA
    _geom_hbond_distance_DA
    _geom_hbond_angle_DHA
    O1 H1 O2 3_656 0.82 2.01 2.780(3) 156.2
    C9 H9B O1 . 0.97 2.58 3.163(4) 118.8
    C11 H11A O2 3_656 0.97 2.57 3.517(4) 164.6
