# Supplementary material for: (S)-2-[1-(4-Bromo­phen­yl)-1-hy­droxy­ethyl]-5,5-dimethyl-1,3,2-dioxaphos­phinane 2-oxide
Source: Acta Crystallogr Sect E Struct Rep Online. 2011 Jun 18;67(Pt 7):o1739. doi: 10.1107/S1600536811020587 (PMC3151866; doi:10.1107/S1600536811020587)
Supplement: Supplementary file 2 [file e-67-o1739-Isup2.hkl]

# 
# h,k,l, Fc-squared, Fo-squared, sigma(Fo-squared) and status flag 
# 
data_I
_shelx_title ' 100629cm in P2(1)2(1)2(1)' 
_shelx_refln_list_code          4 
_shelx_F_calc_maximum      206.28 
_exptl_crystal_F_000       712.00 
_reflns_d_resolution_high  0.7505 
 
loop_ 
 _symmetry_equiv_pos_as_xyz 
 'x, y, z' 
 '-x+1/2, -y, z+1/2' 
 '-x, y+1/2, -z+1/2' 
 'x+1/2, -y+1/2, -z' 
 
_cell_length_a    11.0662 
_cell_length_b    11.3149 
_cell_length_c    11.9609 
_cell_angle_alpha  90.000 
_cell_angle_beta   90.000 
_cell_angle_gamma  90.000 
 
_shelx_F_squared_multiplier     1.000 
 
loop_ 
 _refln_index_h 
 _refln_index_k 
 _refln_index_l 
 _refln_F_squared_calc 
 _refln_F_squared_meas 
 _refln_F_squared_sigma 
 _refln_observed_status 
   2   0   0    13396.88    14436.27    428.77 o 
   4   0   0        9.17       19.26      2.46 o 
   6   0   0      484.78      486.21     14.86 o 
   8   0   0      717.71      691.44     14.85 o 
  10   0   0      124.34      133.82      8.91 o 
  12   0   0      197.27      233.90     22.96 o 
   1   1   0      958.22      928.08     63.37 o 
   2   1   0       69.05      104.58      7.99 o 
   3   1   0     3340.55     3183.47    238.27 o 
   4   1   0     1921.66     1763.97     96.74 o 
   5   1   0     2117.69     2311.61     85.90 o 
   6   1   0       40.99       51.07      4.15 o 
   7   1   0      761.72      714.81     36.67 o 
   8   1   0      507.25      490.78     13.72 o 
   9   1   0      603.97      576.85     22.53 o 
  10   1   0      818.58      876.89     22.68 o 
  11   1   0       42.69       43.04      6.90 o 
  12   1   0       56.25       46.81     10.82 o 
  13   1   0       86.91       69.89     17.82 o 
  14   1   0        0.03       -2.89     14.68 o 
   0   2   0      439.58      452.37      8.41 o 
   1   2   0    20069.61    20656.28    934.84 o 
   2   2   0     5568.67     6919.09    467.58 o 
   3   2   0    19084.95    20081.65   1873.18 o 
   4   2   0      903.39     1034.31    127.44 o 
   5   2   0      581.08      585.04     71.05 o 
   6   2   0     2378.55     2191.16    213.45 o 
   7   2   0       20.25       28.27      8.48 o 
   8   2   0      544.12      500.03     35.78 o 
   9   2   0       71.62       78.98      6.43 o 
  10   2   0       32.49       31.92      6.52 o 
  11   2   0      137.99      159.03      9.47 o 
  12   2   0       42.07       57.38     11.11 o 
  13   2   0      183.41      143.43     19.58 o 
  14   2   0        2.45        0.75     15.31 o 
   1   3   0     9553.30    10504.04    142.26 o 
   2   3   0      375.73      345.40     16.12 o 
   3   3   0     8294.78     8663.82    481.51 o 
   4   3   0       29.70       32.22      4.54 o 
   5   3   0      670.88      603.76     62.35 o 
   6   3   0      372.27      312.92     37.98 o 
   7   3   0       24.88       22.11      4.85 o 
   8   3   0        6.20        7.16      4.58 o 
   9   3   0      582.60      656.33     39.74 o 
  10   3   0       83.31       70.63      7.21 o 
  11   3   0      263.48      257.83     19.19 o 
  12   3   0      110.62      112.01     11.01 o 
  13   3   0       12.90        2.85     10.95 o 
  14   3   0       18.02       15.69     16.56 o 
   0   4   0     5775.37     6021.12     43.04 o 
   1   4   0     4775.33     5288.94     62.93 o 
   2   4   0      909.80      907.95     28.70 o 
   3   4   0        8.45        3.53      1.96 o 
   4   4   0     9452.73    11005.84    690.23 o 
   5   4   0      825.76      670.65     53.66 o 
   6   4   0        3.08        5.89      2.74 o 
   7   4   0     1133.06     1147.95     75.81 o 
   8   4   0        4.52       11.42      4.90 o 
   9   4   0      287.81      268.91     14.45 o 
  10   4   0       29.70       30.11      7.81 o 
  11   4   0      128.62      138.01     12.57 o 
  12   4   0      125.91      137.59     15.84 o 
  13   4   0       26.47       32.81     10.42 o 
  14   4   0       62.50       45.17     18.70 o 
   1   5   0       10.90        7.46      3.17 o 
   2   5   0     5593.90     6388.86     79.37 o 
   3   5   0     4766.86     5663.66    160.98 o 
   4   5   0     5651.37     5628.25    341.09 o 
   5   5   0      381.84      397.89     26.19 o 
   6   5   0       52.53       42.42      3.92 o 
   7   5   0      344.19      340.49     19.89 o 
   8   5   0       32.37       34.32      5.71 o 
   9   5   0      156.08      206.37     23.35 o 
  10   5   0      119.02       96.36      9.55 o 
  11   5   0       13.32        3.48      8.15 o 
  12   5   0       69.25       63.73     10.87 o 
  13   5   0       85.23       95.77     12.64 o 
   0   6   0     1798.79     1769.21     28.99 o 
   1   6   0      916.81      934.60     15.31 o 
   2   6   0      870.96      936.24     25.86 o 
   3   6   0     1206.26     1217.23     54.44 o 
   4   6   0      833.31      915.71     49.14 o 
   5   6   0      758.98      770.49     35.57 o 
   6   6   0     2373.16     2533.94    162.07 o 
   7   6   0      209.91      243.67     23.13 o 
   8   6   0      591.99      525.41     43.86 o 
   9   6   0       24.02       20.88      7.64 o 
  10   6   0        0.98       -2.09      7.76 o 
  11   6   0        4.79        2.65      8.59 o 
  12   6   0       23.85       26.49     10.05 o 
  13   6   0       51.96       33.06     11.08 o 
   1   7   0       59.63       62.09      6.31 o 
   2   7   0     1023.80      979.58     11.75 o 
   3   7   0      166.54      165.34      9.71 o 
   4   7   0      979.72     1051.29     34.78 o 
   5   7   0     1352.53     1449.08     52.05 o 
   6   7   0      404.47      427.33     16.27 o 
   7   7   0      744.35      773.17     21.82 o 
   8   7   0       32.66       30.29      9.92 o 
   9   7   0        1.47       -1.32      9.88 o 
  10   7   0      154.30      151.37     15.70 o 
  11   7   0        6.54        5.62     12.55 o 
  12   7   0       29.18       19.99     14.41 o 
  13   7   0        2.08       11.06     15.30 o 
   0   8   0      153.86      139.66     13.55 o 
   1   8   0      635.56      634.66     15.81 o 
   2   8   0       14.69       17.98      4.19 o 
   3   8   0      185.01      191.51      7.72 o 
   4   8   0     2189.34     2428.31     68.69 o 
   5   8   0      986.91     1041.78     23.59 o 
   6   8   0      719.28      801.16     38.46 o 
   7   8   0      372.59      354.65     17.37 o 
   8   8   0      121.53      163.37     14.95 o 
   9   8   0      354.71      345.37     20.22 o 
  10   8   0        2.22        1.12     11.51 o 
  11   8   0       63.18       88.12     16.18 o 
  12   8   0        5.59        8.52     14.99 o 
   1   9   0       53.86       53.46      8.06 o 
   2   9   0        1.24        0.36      4.31 o 
   3   9   0     1406.62     1439.20     36.35 o 
   4   9   0       34.56       27.73      8.11 o 
   5   9   0      751.19      727.42     33.44 o 
   6   9   0      140.43      127.07     13.13 o 
   7   9   0        7.30        1.62     10.16 o 
   8   9   0      586.15      583.55     22.93 o 
   9   9   0       33.63       30.44     19.76 o 
  10   9   0       15.12       19.21     13.80 o 
  11   9   0        8.00       26.49     14.31 o 
   0  10   0        0.84        1.88     10.29 o 
   1  10   0        6.15       18.75      9.83 o 
   2  10   0        3.60        2.37      4.43 o 
   3  10   0       36.74       52.58     13.80 o 
   4  10   0       47.82       53.40     10.05 o 
   5  10   0      249.85      264.61     16.21 o 
   6  10   0      108.03      110.78     12.97 o 
   7  10   0     1056.66     1094.60     39.40 o 
   8  10   0      303.17      307.00     19.97 o 
   9  10   0      137.46      113.02     15.94 o 
  10  10   0      266.85      307.38     22.09 o 
  11  10   0        5.99      -10.42     21.21 o 
   1  11   0      183.18      169.32     10.62 o 
   2  11   0       52.90       47.69     10.13 o 
   3  11   0       24.66       34.63     10.15 o 
   4  11   0      264.90      254.65     15.57 o 
   5  11   0       35.01       28.28     11.22 o 
   6  11   0      412.24      370.43     20.44 o 
   7  11   0      172.08      188.84     16.93 o 
   8  11   0       37.63       46.11     14.64 o 
   9  11   0       64.90       88.07     16.94 o 
   0  12   0        2.90        4.52     13.05 o 
   1  12   0      263.85      257.97     16.59 o 
   2  12   0        0.99       -7.53     12.30 o 
   3  12   0       11.63       17.59     10.47 o 
   4  12   0       33.27       32.49     11.53 o 
   5  12   0       60.47       61.29     12.64 o 
   6  12   0      320.54      318.63     21.58 o 
   7  12   0       54.20       53.83     13.39 o 
   8  12   0      124.26      120.81     17.97 o 
   2  13   0      128.01      124.31     14.28 o 
   3  13   0       51.89       44.11     12.06 o 
   4  13   0       33.00       36.90     12.33 o 
   5  13   0       33.47       39.60     12.70 o 
   6  13   0        4.06        3.60     13.08 o 
   7  13   0       77.41       72.89     15.90 o 
   2  14   0       27.16       21.21     18.07 o 
   3  14   0       11.17       -0.86     15.31 o 
   4  14   0        0.40       -5.88     12.11 o 
   5  14   0       11.43       27.83     14.04 o 
   1   0   1      758.61      965.23     11.42 o 
   2   0   1     6357.02     5949.75    244.52 o 
   3   0   1      602.67      583.81     20.26 o 
   4   0   1       26.52       27.61      2.88 o 
   5   0   1     6441.26     6556.81    136.04 o 
   6   0   1      135.18      144.69      4.55 o 
   7   0   1    11594.64    12154.47    191.76 o 
   8   0   1       39.37       38.57      3.82 o 
   9   0   1     1656.12     1613.92     18.16 o 
  10   0   1      172.37      154.21      8.88 o 
  11   0   1        2.71       16.36      6.00 o 
  12   0   1        5.88        4.19      9.31 o 
  13   0   1        4.45       -6.40     14.68 o 
  14   0   1        7.81        4.39     16.69 o 
 -13   1   1       22.63       29.71     11.18 o 
 -12   1   1       14.85       20.57     10.06 o 
 -11   1   1       16.54        5.95      8.55 o 
 -10   1   1       47.62       37.99      4.78 o 
  -9   1   1       41.69       45.82      4.53 o 
  -8   1   1       80.90       79.00      4.63 o 
  -7   1   1      903.90      868.26     38.36 o 
  -6   1   1     1025.84      959.13     45.78 o 
  -5   1   1     1940.81     1902.73    127.72 o 
  -4   1   1     2461.53     2409.24    170.30 o 
  -3   1   1     8727.20     7364.73    814.94 o 
  -2   1   1     2565.09     2321.84    235.40 o 
  -1   1   1      641.85      669.81     72.09 o 
   0   1   1     1190.23     1325.62     13.55 o 
   1   1   1     1091.39     1132.98     39.94 o 
   2   1   1     2310.17     2489.21     34.83 o 
   3   1   1     8255.73     8719.43    218.72 o 
   4   1   1     2101.63     2201.20     63.51 o 
   5   1   1     2358.79     2455.82     78.43 o 
   6   1   1     1075.16     1044.92     30.52 o 
   7   1   1      796.22      789.46     19.47 o 
   8   1   1      118.15      113.15      5.34 o 
   9   1   1       53.57       59.53      6.01 o 
  10   1   1       64.93       52.66      6.63 o 
  11   1   1       32.18       24.70      6.58 o 
  12   1   1       13.16       14.59     10.00 o 
  13   1   1       24.70       31.87     16.56 o 
  14   1   1       11.87       25.85     15.81 o 
 -14   2   1        2.93       -5.65     14.31 o 
 -13   2   1       25.29       16.56     14.43 o 
 -12   2   1        4.60        0.56      9.18 o 
 -11   2   1       62.81       71.96      7.71 o 
 -10   2   1      483.23      457.60     36.28 o 
  -9   2   1       84.41       75.25      6.50 o 
  -8   2   1     2757.64     2555.30    177.03 o 
  -7   2   1      200.48      213.13     17.65 o 
  -6   2   1     3768.49     3273.52    314.19 o 
  -5   2   1     6145.88     5787.92    709.94 o 
  -4   2   1     9106.43     8895.74    861.05 o 
  -3   2   1     3135.16     3014.96    311.46 o 
  -2   2   1     2651.45     2915.66    333.22 o 
  -1   2   1    18077.93    19131.00    286.29 o 
   0   2   1     2092.38     2610.31    147.72 o 
   1   2   1    18196.41    19406.64    959.33 o 
   2   2   1     3582.30     4221.46    147.42 o 
   3   2   1     3628.24     3861.98    219.25 o 
   4   2   1     8796.71     7389.48    995.48 o 
   5   2   1     6295.46     5738.39    679.91 o 
   6   2   1     3727.56     3146.67    311.72 o 
   7   2   1      304.65      303.97     29.40 o 
   8   2   1     2697.10     2749.50    166.85 o 
   9   2   1      102.36       99.00      7.32 o 
  10   2   1      509.51      461.95     12.08 o 
  11   2   1       40.85       41.75      8.64 o 
  12   2   1        5.89        6.05      8.16 o 
  13   2   1       22.12       20.83     16.06 o 
  14   2   1        6.25        1.51     16.31 o 
 -14   3   1        3.39       12.67     15.31 o 
 -13   3   1        5.67        0.00     12.55 o 
 -12   3   1        6.33       -5.52      9.59 o 
 -11   3   1        6.06        8.62      6.43 o 
 -10   3   1      165.69      160.61      9.10 o 
  -9   3   1      500.09      517.87     21.48 o 
  -8   3   1      622.09      531.06     67.38 o 
  -7   3   1      176.21      147.92     18.13 o 
  -6   3   1      637.25      624.16     69.25 o 
  -5   3   1      254.57      275.08     29.07 o 
  -4   3   1     7210.86     7275.24    742.49 o 
  -3   3   1     3361.83     3831.65    562.74 o 
  -2   3   1    11970.10    12880.05    805.74 o 
  -1   3   1      539.89      578.21     16.15 o 
   0   3   1     1831.07     2189.60    124.79 o 
   1   3   1      497.18      554.31     28.04 o 
   2   3   1    13032.81    14278.79    486.16 o 
   3   3   1     3276.33     3923.05    145.18 o 
   4   3   1     7504.86     8338.09    430.94 o 
   5   3   1      169.76      184.95     17.83 o 
   6   3   1      671.91      644.86     80.59 o 
   7   3   1      185.59      181.93     10.74 o 
   8   3   1      598.33      549.70     16.59 o 
   9   3   1      487.54      490.61     15.98 o 
  10   3   1      146.19      154.19     10.82 o 
  11   3   1        3.80        1.94      7.96 o 
  12   3   1        3.09       -0.23      8.20 o 
  13   3   1        6.27        4.17     10.59 o 
  14   3   1        3.67       12.92     15.31 o 
 -14   4   1       26.11       15.31     16.94 o 
 -13   4   1       79.57       80.27     13.17 o 
 -12   4   1       59.18       73.33     10.34 o 
 -11   4   1      197.23      200.75     15.64 o 
 -10   4   1       89.27       97.47      8.14 o 
  -9   4   1      740.50      678.81     37.78 o 
  -8   4   1      207.97      234.20     10.34 o 
  -7   4   1     1359.24     1137.60    141.69 o 
  -6   4   1     1530.84     1410.27    142.98 o 
  -5   4   1     1472.79     1486.98    132.70 o 
  -4   4   1      473.68      500.04     76.80 o 
  -3   4   1     1772.15     2080.44    252.35 o 
  -2   4   1      271.51      249.71     12.99 o 
  -1   4   1     1267.74     1346.16     49.98 o 
   0   4   1     1499.35     1498.11     42.48 o 
   1   4   1      952.88     1043.21     21.28 o 
   2   4   1      271.57      252.40      6.83 o 
   3   4   1     1432.90     1704.98     85.96 o 
   4   4   1      337.83      383.22     17.51 o 
   5   4   1     1343.17     1414.16    104.43 o 
   6   4   1     1467.46     1563.61    100.94 o 
   7   4   1     1303.32     1223.99    103.87 o 
   8   4   1      233.56      271.38     23.49 o 
   9   4   1      696.52      681.88     46.97 o 
  10   4   1       99.80      118.36     14.66 o 
  11   4   1      201.88      208.95     18.27 o 
  12   4   1       60.34       71.56     10.93 o 
  13   4   1       81.18       93.49     12.16 o 
  14   4   1       22.42       19.23     12.47 o 
 -13   5   1        5.64       -0.29      9.44 o 
 -12   5   1       68.29       51.89     10.26 o 
 -11   5   1      274.93      239.73     16.05 o 
 -10   5   1      139.67      160.54     15.58 o 
  -9   5   1      299.67      271.57     16.73 o 
  -8   5   1      665.87      738.68     40.42 o 
  -7   5   1      115.71      130.68     17.17 o 
  -6   5   1      641.92      565.28     44.04 o 
  -5   5   1     1961.00     2077.65    133.69 o 
  -4   5   1      981.78     1079.74    147.26 o 
  -3   5   1     1489.27     1603.70    175.30 o 
  -2   5   1     3709.75     3991.27    126.89 o 
  -1   5   1      339.26      333.43      8.73 o 
   0   5   1       17.11       20.45      4.14 o 
   1   5   1      486.28      535.87     14.71 o 
   2   5   1     3861.87     4359.13     47.23 o 
   3   5   1     1907.15     2125.40     80.23 o 
   4   5   1     1031.67     1200.07     56.80 o 
   5   5   1     1974.51     2134.21    127.18 o 
   6   5   1      657.17      632.55     49.14 o 
   7   5   1      132.72      151.69     23.42 o 
   8   5   1      630.56      653.48     72.47 o 
   9   5   1      286.84      249.25     35.63 o 
  10   5   1      133.15      151.57     16.18 o 
  11   5   1      274.74      244.36     17.71 o 
  12   5   1       64.18       63.88     11.07 o 
  13   5   1        7.69        7.93     10.36 o 
 -13   6   1      157.91      199.90     19.80 o 
 -12   6   1      266.67      306.86     25.41 o 
 -11   6   1       39.51       37.65     12.78 o 
 -10   6   1      504.04      491.84     32.56 o 
  -9   6   1        4.05       18.06      9.54 o 
  -8   6   1      290.37      285.67     15.25 o 
  -7   6   1      482.79      552.96     19.95 o 
  -6   6   1      143.75      133.63      8.84 o 
  -5   6   1      680.54      670.98     49.87 o 
  -4   6   1      589.92      688.37    105.97 o 
  -3   6   1      496.76      534.18     45.24 o 
  -2   6   1      461.71      460.50      9.86 o 
  -1   6   1     3707.05     3830.01    186.72 o 
   0   6   1      486.67      428.94     29.80 o 
   1   6   1     3890.09     4142.36     79.74 o 
   2   6   1      468.32      468.33      7.31 o 
   3   6   1      446.66      519.59     11.69 o 
   4   6   1      393.16      469.06     25.92 o 
   5   6   1      493.32      506.41     29.18 o 
   6   6   1      141.07      133.00     17.10 o 
   7   6   1      499.79      498.06     54.80 o 
   8   6   1      295.98      263.86     26.13 o 
   9   6   1        5.29        8.98      7.36 o 
  10   6   1      503.34      482.24     52.91 o 
  11   6   1       31.65       47.07     10.27 o 
  12   6   1      274.89      286.04     36.37 o 
  13   6   1      178.93      188.03     23.26 o 
 -13   7   1       55.90       57.04     16.67 o 
 -12   7   1      132.92      145.86     18.07 o 
 -11   7   1      188.96      212.62     18.31 o 
 -10   7   1       34.54       18.93     12.07 o 
  -9   7   1      677.88      715.86     26.85 o 
  -8   7   1       44.83       43.44     10.24 o 
  -7   7   1      335.18      336.30     16.72 o 
  -6   7   1      180.26      156.52      9.34 o 
  -5   7   1      343.77      323.88     20.62 o 
  -4   7   1       23.70       17.22      6.09 o 
  -3   7   1      968.71      930.91     63.56 o 
  -2   7   1      113.78      120.80      6.81 o 
  -1   7   1     1123.53     1148.64     20.87 o 
   0   7   1       95.00       98.93      9.22 o 
   1   7   1     1183.35     1284.25     41.00 o 
   2   7   1       89.04       89.01      4.48 o 
   3   7   1     1149.13     1194.72     25.26 o 
   4   7   1       27.25       24.71      4.58 o 
   5   7   1      433.61      438.16     16.04 o 
   6   7   1      201.17      176.35     22.29 o 
   7   7   1      373.39      360.65     52.08 o 
   8   7   1       23.21       15.61      7.55 o 
   9   7   1      656.78      639.92     78.89 o 
  10   7   1       34.47       29.73     10.53 o 
  11   7   1      187.69      191.06     17.40 o 
  12   7   1      147.12      152.51     16.64 o 
  13   7   1       56.01       53.90     12.42 o 
 -12   8   1       58.56       55.90     16.31 o 
 -11   8   1      371.86      412.45     23.59 o 
 -10   8   1       33.56       42.80     13.44 o 
  -9   8   1      284.86      287.63     22.46 o 
  -8   8   1      393.06      391.81     33.57 o 
  -7   8   1        8.95        8.19     12.49 o 
  -6   8   1       42.17       39.79      9.98 o 
  -5   8   1      248.76      275.79     41.91 o 
  -4   8   1      700.04      657.05     58.29 o 
  -3   8   1      318.77      310.41     30.93 o 
  -2   8   1     1253.78     1161.05     31.48 o 
  -1   8   1      914.04      908.46     26.73 o 
   0   8   1     2448.55     2656.25    112.50 o 
   1   8   1      895.31      926.47     27.22 o 
   2   8   1     1263.30     1219.67     12.46 o 
   3   8   1      253.67      258.84      7.24 o 
   4   8   1      748.40      753.74     16.24 o 
   5   8   1      220.47      240.22     13.66 o 
   6   8   1       57.02       54.60     10.56 o 
   7   8   1        1.79       11.52      9.50 o 
   8   8   1      391.42      364.44     18.90 o 
   9   8   1      299.53      339.41     19.43 o 
  10   8   1       24.96       20.18     13.04 o 
  11   8   1      385.41      482.42     24.92 o 
  12   8   1       59.22       65.29     17.08 o 
 -11   9   1       13.86        7.60     12.95 o 
 -10   9   1      305.65      313.63     22.17 o 
  -9   9   1       31.33       43.56     13.44 o 
  -8   9   1      319.86      359.38     20.05 o 
  -7   9   1      163.31      157.56     13.66 o 
  -6   9   1       10.27       18.37      9.89 o 
  -5   9   1      261.84      228.49     14.75 o 
  -4   9   1      292.96      281.09     18.95 o 
  -3   9   1      116.45      105.04     14.18 o 
  -2   9   1      118.73      114.88      7.87 o 
  -1   9   1       43.52       34.62      6.09 o 
   0   9   1       44.01       37.18      7.62 o 
   1   9   1       51.14       49.57      6.43 o 
   2   9   1      138.58      139.49      5.92 o 
   3   9   1      121.37      114.78      8.79 o 
   4   9   1      287.61      289.71     12.44 o 
   5   9   1      226.81      213.42     14.47 o 
   6   9   1        5.78       18.90      9.73 o 
   7   9   1      110.15      121.74     16.44 o 
   8   9   1      312.52      332.64     18.77 o 
   9   9   1       21.25       25.20     12.24 o 
  10   9   1      324.54      348.29     22.62 o 
  11   9   1       11.74        6.22     14.79 o 
 -10  10   1       54.14       69.05     15.62 o 
  -9  10   1       38.33       40.83     13.09 o 
  -8  10   1       43.75       48.39     12.76 o 
  -7  10   1       19.19        8.44     10.77 o 
  -6  10   1       35.23       31.39     10.60 o 
  -5  10   1      180.79      182.58     14.68 o 
  -4  10   1       68.13       65.25     15.31 o 
  -3  10   1      748.66      696.08     24.09 o 
  -2  10   1      578.61      505.18     14.43 o 
  -1  10   1      323.56      319.68     11.95 o 
   0  10   1     2328.65     2266.16     67.56 o 
   1  10   1      351.94      361.21     13.77 o 
   2  10   1      586.98      595.90     22.31 o 
   3  10   1      801.10      813.95     32.07 o 
   4  10   1       62.82       72.04      8.68 o 
   5  10   1      194.74      199.23     23.90 o 
   6  10   1       35.85       38.54     11.55 o 
   7  10   1       32.04       15.24     11.77 o 
   8  10   1       23.10       18.19     11.59 o 
   9  10   1       20.28       14.56     13.84 o 
  10  10   1       50.84       55.87     15.34 o 
  -9  11   1       61.81       73.77     16.41 o 
  -8  11   1      133.29      158.36     17.70 o 
  -7  11   1        6.44        8.60     10.91 o 
  -6  11   1       41.60       49.93     12.64 o 
  -5  11   1       11.68        4.04     10.28 o 
  -4  11   1      110.13      117.96     18.20 o 
  -2  11   1       30.93       33.33      7.48 o 
  -1  11   1      124.21      111.91      9.10 o 
   0  11   1        1.78       -2.89      6.47 o 
   1  11   1      125.38      135.15      9.74 o 
   2  11   1       58.67       60.36      8.64 o 
   3  11   1       86.14       90.73      9.55 o 
   4  11   1      119.38      120.94     13.07 o 
   5  11   1        0.13       -0.54     10.33 o 
   6  11   1       37.22       33.78     12.60 o 
   7  11   1        1.64       -1.93     12.29 o 
   8  11   1      123.71      142.21     17.54 o 
   9  11   1       61.28       62.94     15.58 o 
  -8  12   1       54.13       55.56     15.88 o 
  -7  12   1       25.67       34.22     14.02 o 
  -6  12   1      108.92      114.00     14.88 o 
  -5  12   1       18.07       23.55     11.97 o 
  -4  12   1       72.75       60.03     11.92 o 
  -3  12   1      129.42       96.50     18.07 o 
  -2  12   1       47.51       54.96     15.81 o 
  -1  12   1      336.61      311.25     16.68 o 
   0  12   1      286.47      269.78     16.27 o 
   1  12   1      360.25      373.29     14.85 o 
   2  12   1       56.38       68.45      9.58 o 
   3  12   1      130.35      116.17     11.06 o 
   4  12   1       63.41       58.85     12.45 o 
   5  12   1       14.01       16.76     11.83 o 
   6  12   1      110.71      124.86     15.40 o 
   7  12   1       23.51       32.38     13.51 o 
   8  12   1       45.80       60.07     16.19 o 
  -7  13   1        0.53        5.64     13.96 o 
  -6  13   1       62.97       69.96     14.62 o 
  -5  13   1       15.99        8.02     11.57 o 
  -4  13   1       49.90       42.84     12.95 o 
  -3  13   1       28.96       23.09     16.06 o 
  -2  13   1       46.10       36.52     16.94 o 
   0  13   1        0.11       -8.19     10.09 o 
   1  13   1       16.12       25.72     16.19 o 
   2  13   1       50.68       49.41     12.54 o 
   3  13   1       38.85       31.87     11.75 o 
   4  13   1       55.96       52.44     13.04 o 
   5  13   1       17.49       14.05     12.69 o 
   6  13   1       56.03       64.24     15.75 o 
   7  13   1        0.89       -8.80     13.92 o 
  -5  14   1      116.07      151.72     17.83 o 
  -4  14   1       23.95       18.98     12.90 o 
  -3  14   1       86.75       98.64     14.97 o 
  -2  14   1       71.76       66.13     18.57 o 
   1  14   1        8.08       11.87     11.80 o 
   3  14   1       90.53       93.36     21.21 o 
   4  14   1       26.54       26.23     16.00 o 
   5  14   1      118.89      152.93     17.75 o 
   0   0   2    42550.39    36434.29   1972.99 o 
   1   0   2      667.65      754.65     13.24 o 
   2   0   2    13291.07    11868.55   1210.49 o 
   3   0   2     4293.29     4202.65    196.00 o 
   4   0   2      870.07      895.17     46.58 o 
   5   0   2      956.89     1000.59     43.47 o 
   6   0   2      797.37      860.25     31.16 o 
   7   0   2      450.28      454.57     10.54 o 
   8   0   2       74.93       70.38      4.42 o 
   9   0   2      183.87      180.93      7.34 o 
  10   0   2      387.15      393.09     11.28 o 
  11   0   2       15.77       18.61      6.17 o 
  12   0   2       44.61       51.83     17.07 o 
  13   0   2        0.16       -2.64     13.93 o 
  14   0   2       66.11       79.18     20.70 o 
 -14   1   2        7.58        3.76     17.07 o 
 -13   1   2       66.53       54.84     18.45 o 
 -12   1   2      110.73       82.85     11.39 o 
 -11   1   2      126.53      118.75      8.21 o 
 -10   1   2      276.50      269.57      8.92 o 
  -9   1   2      128.76      130.91      6.05 o 
  -8   1   2      532.10      535.77     20.66 o 
  -7   1   2      397.98      373.74     21.85 o 
  -6   1   2      166.35      192.33     11.45 o 
  -5   1   2      716.47      652.75     36.66 o 
  -4   1   2     1183.17      977.68     83.15 o 
  -3   1   2      512.66      433.16    109.55 o 
  -2   1   2     1742.93     1644.57    280.14 o 
  -1   1   2    12896.88    13398.74   1404.05 o 
   0   1   2     2829.35     2842.58    155.44 o 
   1   1   2    11929.15    11288.58    372.04 o 
   2   1   2     1408.12     1413.50     36.89 o 
   3   1   2      636.32      685.22     20.95 o 
   4   1   2     1236.78     1280.33     27.08 o 
   5   1   2      665.10      640.04     14.73 o 
   6   1   2      117.50      140.73      4.79 o 
   7   1   2      354.58      340.29      6.32 o 
   8   1   2      595.08      596.60     12.91 o 
   9   1   2      109.54      112.48      7.20 o 
  10   1   2      261.32      277.85     10.41 o 
  11   1   2      135.41      137.89     10.51 o 
  12   1   2      109.58      110.80     10.84 o 
  13   1   2       72.67       49.82     18.32 o 
  14   1   2        6.17        9.79     17.44 o 
 -13   2   2      169.60      175.41     24.03 o 
 -12   2   2       96.97      113.72     13.06 o 
 -11   2   2      140.92      157.88     10.87 o 
 -10   2   2       63.04       52.59      5.20 o 
  -9   2   2      127.15      114.33      8.71 o 
  -8   2   2      898.72      884.56     64.59 o 
  -7   2   2       66.14       60.98      4.75 o 
  -6   2   2      947.67      912.79     71.11 o 
  -5   2   2      308.55      316.88     32.21 o 
  -4   2   2     3623.30     3266.69    904.93 o 
  -3   2   2     4867.02     4769.49   1048.11 o 
  -2   2   2     4493.06     4689.61    667.77 o 
  -1   2   2     8130.47     8632.16    142.05 o 
   0   2   2     1847.11     1808.75     50.43 o 
   1   2   2     8147.54     8287.66    409.47 o 
   2   2   2     4043.61     4409.79    212.99 o 
   3   2   2     5127.63     5579.45    199.77 o 
   4   2   2     3102.65     2753.50    269.47 o 
   5   2   2      502.20      443.66     43.02 o 
   6   2   2      870.37      752.58     60.00 o 
   7   2   2      111.86      106.51      8.27 o 
   8   2   2      817.73      905.55     38.25 o 
   9   2   2       72.36       71.92      6.59 o 
  10   2   2       50.16       48.00      8.37 o 
  11   2   2      125.55      155.87     11.37 o 
  12   2   2      112.93      135.77     11.81 o 
  13   2   2      155.51      181.05     13.71 o 
  14   2   2        6.90       -1.76     16.69 o 
 -14   3   2        6.25       -3.26     15.06 o 
 -13   3   2        7.55        7.53     14.05 o 
 -12   3   2      126.23      120.38     13.20 o 
 -11   3   2      152.09      170.14      9.88 o 
 -10   3   2      135.68      124.21      8.15 o 
  -9   3   2      721.39      666.57     62.97 o 
  -8   3   2      252.17      199.37     27.68 o 
  -7   3   2      408.49      429.66     53.39 o 
  -6   3   2     1422.71     1243.01    133.92 o 
  -5   3   2     2056.21     1847.20    601.82 o 
  -4   3   2      348.81      330.79     79.12 o 
  -3   3   2     7040.19     6800.12   1158.60 o 
  -2   3   2     3674.33     4079.61    399.17 o 
  -1   3   2     2450.54     2693.34     65.47 o 
   0   3   2     4513.86     4758.35    308.74 o 
   1   3   2     2343.08     2413.40    165.36 o 
   2   3   2     3779.01     4329.38    242.18 o 
   3   3   2     6087.61     6577.63    298.47 o 
   4   3   2      423.62      456.72     22.55 o 
   5   3   2     1917.19     2043.45    124.84 o 
   6   3   2     1557.83     1556.01     87.41 o 
   7   3   2      412.17      480.88     34.37 o 
   8   3   2      209.68      201.61     18.80 o 
   9   3   2      749.30      773.86     64.45 o 
  10   3   2      128.30      118.74     13.98 o 
  11   3   2      189.34      193.88     12.96 o 
  12   3   2      137.65      140.57     12.36 o 
  13   3   2        8.49        6.63      9.43 o 
  14   3   2        4.67        8.81     12.70 o 
 -12   4   2      111.99      103.54     13.74 o 
 -11   4   2       18.60       20.38      7.01 o 
 -10   4   2       46.27       54.57      7.08 o 
  -9   4   2      250.42      236.90     14.06 o 
  -8   4   2       55.40       48.68      7.77 o 
  -7   4   2      509.76      469.65     72.88 o 
  -6   4   2      304.51      347.15     45.10 o 
  -5   4   2      650.42      507.16    133.33 o 
  -4   4   2     1502.07     1497.77    290.75 o 
  -3   4   2     2684.67     2757.36    339.06 o 
  -2   4   2     4041.30     4626.47    237.18 o 
  -1   4   2     2448.17     2607.26     85.80 o 
   0   4   2     1599.68     1657.65     71.52 o 
   1   4   2     2586.33     2635.55    182.43 o 
   2   4   2     4017.70     4509.48    175.76 o 
   3   4   2     2707.30     3059.04    119.87 o 
   4   4   2     1832.00     2160.65     93.45 o 
   5   4   2      829.40      814.59     42.34 o 
   6   4   2      389.98      469.41     34.18 o 
   7   4   2      422.51      396.51     34.70 o 
   8   4   2       86.58       77.05     11.74 o 
   9   4   2      246.56      233.04     12.06 o 
  10   4   2       30.13       23.43      8.38 o 
  11   4   2       13.74       16.91      8.64 o 
  12   4   2      100.45       94.86     14.61 o 
  13   4   2       21.78       27.18     10.90 o 
  14   4   2       80.92       96.86     13.50 o 
 -13   5   2       90.12      118.33     22.84 o 
 -12   5   2      179.95      202.37     17.17 o 
 -11   5   2       15.99       15.73     11.07 o 
 -10   5   2      112.34      121.81     10.42 o 
  -9   5   2      136.63      170.06     11.16 o 
  -8   5   2       91.94       94.11      8.56 o 
  -7   5   2       87.66       84.07     10.58 o 
  -6   5   2      552.36      502.47     70.65 o 
  -5   5   2      218.45      222.67     41.03 o 
  -4   5   2     1318.59     1258.23    222.30 o 
  -3   5   2     2216.05     2522.54    152.01 o 
  -2   5   2     1703.06     1856.35     83.04 o 
  -1   5   2     1811.43     1971.24     83.70 o 
   0   5   2       26.59       37.42      3.56 o 
   1   5   2     1505.91     1718.21     63.99 o 
   2   5   2     1492.77     1580.05     58.83 o 
   3   5   2     2173.67     2494.25    100.00 o 
   4   5   2     1354.07     1433.22     63.33 o 
   5   5   2      145.44      156.07     10.32 o 
   6   5   2      481.67      462.12     55.79 o 
   7   5   2      138.25      125.30     11.05 o 
   8   5   2      100.18      100.17     20.28 o 
   9   5   2      180.82      204.35     27.64 o 
  10   5   2      119.25      105.60     10.17 o 
  11   5   2       12.41        8.90      8.79 o 
  12   5   2      174.23      193.74     22.30 o 
  13   5   2       92.93       98.37     14.55 o 
 -13   6   2       64.84       72.93     22.21 o 
 -12   6   2       15.42       21.82     13.13 o 
 -11   6   2       48.14       53.99     13.22 o 
 -10   6   2       19.56       29.23     11.40 o 
  -9   6   2      148.90      143.73     11.00 o 
  -8   6   2      482.91      474.57     14.09 o 
  -7   6   2      204.98      247.56     10.91 o 
  -6   6   2     1407.12     1316.57    252.22 o 
  -5   6   2     1708.66     1699.74    278.14 o 
  -4   6   2     1250.96     1345.66    227.44 o 
  -3   6   2     2716.35     2882.88    192.10 o 
  -2   6   2     1079.95     1086.55     43.98 o 
  -1   6   2      219.30      210.77     12.52 o 
   0   6   2      633.33      606.16     30.72 o 
   1   6   2      301.14      311.56      7.87 o 
   2   6   2      993.48     1035.03     19.06 o 
   3   6   2     2916.63     3118.16    133.71 o 
   4   6   2     1295.45     1358.85    105.33 o 
   5   6   2     1763.15     1798.65    129.08 o 
   6   6   2     1502.07     1441.51    160.76 o 
   7   6   2      201.45      220.84     24.82 o 
   8   6   2      507.61      483.69     61.98 o 
   9   6   2      134.16      111.80     16.62 o 
  10   6   2       17.28       18.35      8.92 o 
  11   6   2       25.72       18.14      9.15 o 
  12   6   2        6.55       -3.20      9.77 o 
  13   6   2       57.45       56.01     12.14 o 
 -12   7   2       13.32       20.70     13.89 o 
 -11   7   2       52.88       52.92     13.93 o 
 -10   7   2       93.31      115.61     17.32 o 
  -9   7   2       10.43       12.24      9.86 o 
  -8   7   2      108.95      106.78      9.77 o 
  -7   7   2      431.74      448.23     16.39 o 
  -6   7   2      169.64      179.90     10.57 o 
  -5   7   2      353.56      311.86     60.11 o 
  -4   7   2     1058.24     1085.12    148.45 o 
  -3   7   2       87.98       81.02      9.29 o 
  -2   7   2     2128.17     2249.58     68.25 o 
  -1   7   2      362.84      323.63     15.83 o 
   0   7   2      972.53     1028.70     54.72 o 
   1   7   2      428.28      421.92     17.08 o 
   2   7   2     1881.47     2012.14     31.92 o 
   3   7   2       86.12       92.02      7.08 o 
   4   7   2      912.49      910.60     69.75 o 
   5   7   2      411.01      351.67     25.54 o 
   6   7   2      145.33      143.25     21.87 o 
   7   7   2      401.59      398.69     48.03 o 
   8   7   2       73.20       57.74      8.57 o 
   9   7   2        6.01        4.26      8.27 o 
  10   7   2      106.66      111.50     13.91 o 
  11   7   2       50.77       54.39     10.43 o 
  12   7   2       11.07       10.20     10.57 o 
 -12   8   2       34.85       61.16     16.32 o 
 -11   8   2       27.29       27.15     13.25 o 
 -10   8   2       59.93       67.43     13.51 o 
  -9   8   2      239.32      243.02     16.90 o 
  -8   8   2       53.60       64.48     11.13 o 
  -7   8   2      726.89      700.97     22.54 o 
  -6   8   2     1031.88     1138.20    114.50 o 
  -5   8   2      795.27      821.35    157.92 o 
  -4   8   2      901.38      895.19    136.53 o 
  -3   8   2      391.97      417.64     44.74 o 
  -2   8   2      276.24      262.75      9.67 o 
  -1   8   2      397.20      386.50     12.57 o 
   0   8   2       17.41       12.75      4.73 o 
   1   8   2      306.47      316.21      8.51 o 
   2   8   2      378.44      391.84     14.16 o 
   3   8   2      282.85      301.60     13.53 o 
   4   8   2     1060.20     1090.14     35.54 o 
   5   8   2      779.56      833.83     27.95 o 
   6   8   2     1029.20      989.59    128.03 o 
   7   8   2      723.55      636.98     82.93 o 
   8   8   2       55.06       59.90      8.77 o 
   9   8   2      283.25      264.19     37.20 o 
  10   8   2       26.42       25.83      9.75 o 
  11   8   2       31.79       34.70     10.99 o 
  12   8   2       24.85       27.12     11.12 o 
 -11   9   2       52.86       62.13     15.49 o 
 -10   9   2       19.97       21.02     13.73 o 
  -9   9   2        8.05        1.25     11.84 o 
  -8   9   2      150.93      143.75     14.62 o 
  -7   9   2       29.94       25.56     10.47 o 
  -6   9   2       90.21       72.40     15.18 o 
  -5   9   2      376.32      368.80     21.96 o 
  -4   9   2       43.00       44.83      8.32 o 
  -3   9   2      997.55      988.65    103.27 o 
  -2   9   2      371.08      317.96     11.25 o 
  -1   9   2      234.80      226.21     10.02 o 
   0   9   2     1175.69     1181.63     69.16 o 
   1   9   2      179.74      182.23      9.72 o 
   2   9   2      318.99      292.51     11.50 o 
   3   9   2      977.22     1045.34     37.11 o 
   4   9   2       39.41       45.74      7.73 o 
   5   9   2      340.45      365.68     18.79 o 
   6   9   2       93.46       87.97     12.41 o 
   7   9   2       30.37       36.03     11.30 o 
   8   9   2      207.57      225.31     17.81 o 
   9   9   2        3.38       -3.96     11.68 o 
  10   9   2       17.60        9.98     14.02 o 
  11   9   2       29.85       17.66     15.60 o 
 -10  10   2      214.78      257.29     21.28 o 
  -9  10   2      146.06      175.41     18.06 o 
  -8  10   2      320.31      290.35     19.33 o 
  -7  10   2      692.72      658.66     28.86 o 
  -6  10   2       74.62       63.47     12.16 o 
  -5  10   2      180.89      176.93     19.95 o 
  -4  10   2      225.26      257.75     21.33 o 
  -3  10   2       86.42       83.33      9.79 o 
  -2  10   2        9.11        5.29      6.43 o 
  -1  10   2       81.29       73.79      7.90 o 
   0  10   2      293.66      278.04     11.39 o 
   1  10   2       62.59       70.09      7.87 o 
   2  10   2        0.17       -3.72      6.03 o 
   3  10   2      100.67      111.59      9.51 o 
   4  10   2      150.82      146.53     10.54 o 
   5  10   2      202.23      233.45     13.15 o 
   6  10   2       72.95       68.86     11.67 o 
   7  10   2      756.29      774.25     26.26 o 
   8  10   2      341.99      371.34     21.32 o 
   9  10   2      147.55      163.52     17.68 o 
  10  10   2      230.80      280.28     22.03 o 
  -9  11   2       61.55       54.83     15.12 o 
  -8  11   2       16.24       15.11     12.71 o 
  -7  11   2      203.94      202.06     18.51 o 
  -6  11   2      458.31      381.11     19.55 o 
  -5  11   2       21.45       12.67     15.06 o 
  -3  11   2      155.61      146.94     17.57 o 
  -2  11   2       23.57       25.18      7.56 o 
  -1  11   2      251.30      243.21     12.05 o 
   0  11   2       61.13       56.63      8.40 o 
   1  11   2      261.33      274.67     12.67 o 
   2  11   2       35.36       36.58      8.12 o 
   3  11   2      129.61      126.66     10.69 o 
   4  11   2      225.90      221.16     13.27 o 
   5  11   2       21.42       14.61      9.02 o 
   6  11   2      478.32      475.81     21.67 o 
   7  11   2      209.78      203.68     17.74 o 
   8  11   2       17.65       36.80     14.77 o 
   9  11   2       65.35       79.87     15.68 o 
  -8  12   2       60.68       56.31     15.11 o 
  -7  12   2       72.64       60.70     14.98 o 
  -6  12   2      303.15      295.62     19.79 o 
  -5  12   2        2.14        3.89     13.80 o 
  -4  12   2      106.24       75.04     18.20 o 
  -2  12   2       26.89       27.14     10.54 o 
  -1  12   2      323.93      291.38     16.18 o 
   0  12   2       45.03       43.99     10.86 o 
   1  12   2      304.01      289.35     17.19 o 
   2  12   2       27.63       34.71      8.87 o 
   3  12   2      103.05      107.88     10.71 o 
   4  12   2      106.14      132.96     11.86 o 
   5  12   2        6.78        2.74     12.42 o 
   6  12   2      309.02      333.05     21.15 o 
   7  12   2       71.49       74.10     15.75 o 
   8  12   2       73.48       85.97     17.14 o 
  -7  13   2       35.61       44.85     14.95 o 
  -6  13   2        1.40        6.16     13.44 o 
  -5  13   2       47.00       37.98     12.75 o 
  -4  13   2       22.28       36.77     17.32 o 
  -1  13   2       18.31       14.86     10.94 o 
   0  13   2        0.45       -3.20      8.23 o 
   1  13   2       11.37       13.42     10.56 o 
   2  13   2       78.42       95.15     19.07 o 
   3  13   2       61.03       64.80     11.09 o 
   4  13   2       18.52       19.13      9.92 o 
   5  13   2       54.58       55.04     14.35 o 
   6  13   2        1.72        3.70     13.39 o 
   7  13   2       46.38       42.84     15.04 o 
  -5  14   2       11.65        9.76     13.44 o 
  -4  14   2       50.22       40.63     13.18 o 
  -3  14   2       16.31       15.69     16.94 o 
   0  14   2      135.70      134.92     15.93 o 
   1  14   2        2.83        1.06     11.79 o 
   2  14   2       38.12       38.65     20.45 o 
   3  14   2       12.30       10.41     13.52 o 
   4  14   2       34.68       28.48     20.08 o 
   5  14   2       12.27       12.83     13.89 o 
   1   0   3      277.18      225.16      6.58 o 
   2   0   3     3179.41     2897.59    270.61 o 
   3   0   3      447.19      534.45     37.96 o 
   4   0   3     1578.88     1424.65     67.96 o 
   5   0   3     1578.40     1503.52     62.88 o 
   6   0   3       43.33       44.79      3.08 o 
   7   0   3     3162.79     3331.07    124.03 o 
   8   0   3     1107.69     1133.26     31.03 o 
   9   0   3     1022.97      926.45     14.76 o 
  10   0   3      477.68      438.03     12.14 o 
  11   0   3       46.95       51.55      8.86 o 
  12   0   3        9.83        4.99      8.07 o 
  13   0   3        0.86       -4.14     16.31 o 
  14   0   3        0.01       -7.28     17.57 o 
 -14   1   3       11.51       -7.40     17.07 o 
 -13   1   3        9.26       12.67     16.19 o 
 -12   1   3      129.70      142.93     20.83 o 
 -11   1   3       17.63       17.08      6.35 o 
 -10   1   3      116.94       99.73      7.41 o 
  -9   1   3       38.71       29.30      4.33 o 
  -8   1   3      201.98      183.40      7.29 o 
  -7   1   3     1021.72      947.17     42.86 o 
  -6   1   3     1554.41     1557.87     83.07 o 
  -5   1   3      252.55      204.61     17.85 o 
  -4   1   3     1529.71     1282.60    287.61 o 
  -3   1   3     3242.49     3103.46    334.73 o 
  -2   1   3     3357.98     3659.35    354.58 o 
  -1   1   3     3376.59     3380.45     88.02 o 
   0   1   3    13998.34    13938.37    680.82 o 
   1   1   3     3203.63     2947.74    153.19 o 
   2   1   3     3162.88     3073.53    142.37 o 
   3   1   3     3189.42     3016.55    133.33 o 
   4   1   3     1696.71     1739.51     59.60 o 
   5   1   3      228.61      215.14      4.07 o 
   6   1   3     1672.37     1719.39     40.92 o 
   7   1   3      938.14      890.14     13.07 o 
   8   1   3      209.93      190.03      7.87 o 
   9   1   3       11.38        5.46      4.80 o 
  10   1   3      140.42      127.90     10.07 o 
  11   1   3       17.35        7.91      7.53 o 
  12   1   3      100.14       89.64     10.58 o 
  13   1   3       13.16       20.57      9.79 o 
  14   1   3        9.63       16.94     18.57 o 
 -14   2   3        7.72       14.81     18.82 o 
 -13   2   3       45.45       36.27     16.31 o 
 -12   2   3        6.43       -6.99      9.20 o 
 -11   2   3      164.69      164.57     14.00 o 
 -10   2   3      348.54      336.79     15.90 o 
  -9   2   3      212.21      193.95     14.81 o 
  -8   2   3      512.27      499.01     37.72 o 
  -7   2   3      129.98      142.27     11.15 o 
  -6   2   3     1486.40     1449.39    162.04 o 
  -5   2   3      829.56      677.60    201.09 o 
  -4   2   3      822.15      692.76    203.22 o 
  -3   2   3     2241.93     2050.74    392.77 o 
  -2   2   3      892.57      853.71    124.54 o 
  -1   2   3     2412.85     2408.22    118.59 o 
   0   2   3     1222.90     1105.04     51.36 o 
   1   2   3     2139.84     2137.85    103.65 o 
   2   2   3      534.77      510.14     29.66 o 
   3   2   3     2418.29     2467.30    121.09 o 
   4   2   3      696.04      613.00     23.15 o 
   5   2   3     1003.94      991.21     46.85 o 
   6   2   3     1343.23     1280.19     56.73 o 
   7   2   3      185.39      195.15     16.28 o 
   8   2   3      545.70      548.09     26.71 o 
   9   2   3      272.65      247.55     12.55 o 
  10   2   3      410.11      405.33     30.87 o 
  11   2   3      152.03      140.28     11.40 o 
  12   2   3       10.63        4.10      8.76 o 
  13   2   3       37.11       29.44     10.31 o 
  14   2   3        5.16        4.89     16.44 o 
 -13   3   3       19.39       16.69     17.19 o 
 -12   3   3       26.18       29.11     16.81 o 
 -11   3   3       23.87       31.48     10.91 o 
 -10   3   3      294.15      282.75     29.04 o 
  -9   3   3      309.61      291.47     29.99 o 
  -8   3   3       53.49       62.18      9.63 o 
  -7   3   3     1355.00     1171.77    180.32 o 
  -6   3   3      215.97      183.59     70.52 o 
  -5   3   3      958.54      775.54    227.00 o 
  -4   3   3     1756.49     1621.00    410.33 o 
  -3   3   3      181.77      186.30     35.51 o 
  -2   3   3     1669.52     1797.90    182.71 o 
  -1   3   3     4102.59     4524.01    118.36 o 
   0   3   3      107.00      113.45      4.10 o 
   1   3   3     4512.42     4951.01    285.89 o 
   2   3   3     2016.92     2151.30    146.07 o 
   3   3   3      125.39      135.94     11.14 o 
   4   3   3     1999.60     2040.88    109.99 o 
   5   3   3      961.53      925.81     44.82 o 
   6   3   3      234.03      243.12      9.92 o 
   7   3   3     1401.53     1235.87    158.04 o 
   8   3   3       95.94      106.51      8.38 o 
   9   3   3      350.83      351.79     32.76 o 
  10   3   3      248.72      258.53     13.46 o 
  11   3   3       16.43       31.00      9.18 o 
  12   3   3       17.33       19.85      9.66 o 
  13   3   3       13.57       18.97     10.61 o 
  14   3   3       22.22       29.12     11.80 o 
 -12   4   3       73.77       95.48     13.66 o 
 -11   4   3      223.22      226.44     13.64 o 
 -10   4   3      151.07      149.55     10.76 o 
  -9   4   3      528.89      488.06     87.30 o 
  -8   4   3       49.15       37.45      6.67 o 
  -7   4   3      203.86      154.54     22.86 o 
  -6   4   3     1219.09     1010.11    331.53 o 
  -5   4   3     1356.21     1282.85    374.57 o 
  -4   4   3      720.72      610.03    117.96 o 
  -3   4   3     2319.57     2247.32    368.30 o 
  -2   4   3     1044.44     1169.75     50.59 o 
  -1   4   3      419.98      425.92     14.80 o 
   0   4   3     5311.10     5618.42    305.11 o 
   1   4   3      404.35      396.55     32.37 o 
   2   4   3     1034.05     1130.63     59.72 o 
   3   4   3     1839.48     1834.99    146.09 o 
   4   4   3      608.36      562.64     37.07 o 
   5   4   3     1131.10     1253.51     99.15 o 
   6   4   3     1145.88     1253.68     84.80 o 
   7   4   3      246.17      213.89     19.74 o 
   8   4   3       39.80       30.36      7.06 o 
   9   4   3      521.28      536.10     55.69 o 
  10   4   3      162.40      157.00     11.64 o 
  11   4   3      242.92      226.91     21.32 o 
  12   4   3       72.76       78.39     11.68 o 
  13   4   3      102.48       97.20     12.78 o 
 -12   5   3       36.36       45.70     12.94 o 
 -11   5   3       88.80      114.60     11.23 o 
 -10   5   3      100.71      112.89     10.23 o 
  -9   5   3      116.48      114.25      9.80 o 
  -8   5   3     1016.77      845.66    134.55 o 
  -7   5   3       76.38       71.85      8.06 o 
  -6   5   3     1470.61     1231.57    370.05 o 
  -5   5   3     2203.88     2105.74    521.58 o 
  -4   5   3      376.60      411.94     76.48 o 
  -3   5   3      607.79      641.09     46.23 o 
  -2   5   3      365.74      344.79     16.83 o 
  -1   5   3     1617.92     1889.67     80.54 o 
   0   5   3       34.04       58.65      5.70 o 
   1   5   3     1668.72     1801.72    164.78 o 
   2   5   3      528.23      482.68     29.38 o 
   3   5   3      667.27      719.12     41.34 o 
   4   5   3      333.62      379.00     28.98 o 
   5   5   3     2285.17     2443.89    182.53 o 
   6   5   3     1460.66     1400.11    140.65 o 
   7   5   3      137.43      144.23     13.06 o 
   8   5   3     1063.49     1023.64    117.50 o 
   9   5   3      111.97      114.06     10.15 o 
  10   5   3      114.69      119.51     22.41 o 
  11   5   3       83.86       99.79     11.28 o 
  12   5   3       28.07       23.08     10.45 o 
  13   5   3        7.97       10.70     10.86 o 
 -13   6   3       83.43      118.33     23.59 o 
 -12   6   3       50.52       54.23     14.12 o 
 -11   6   3       72.09       74.28     13.71 o 
 -10   6   3      323.10      332.13     14.56 o 
  -9   6   3      111.60      130.28     10.40 o 
  -8   6   3      129.32      114.20      9.58 o 
  -7   6   3      460.55      352.44     91.04 o 
  -6   6   3      543.83      486.52    115.19 o 
  -5   6   3      159.98      137.30     17.38 o 
  -4   6   3     2190.74     2226.61    369.18 o 
  -3   6   3      316.90      326.37     35.01 o 
  -2   6   3     2573.60     2882.27    110.94 o 
  -1   6   3     2006.39     2236.48     96.34 o 
   0   6   3       62.14       56.77      4.68 o 
   1   6   3     2004.48     2281.18    128.72 o 
   2   6   3     2443.75     2550.41    180.87 o 
   3   6   3      345.74      348.55     23.40 o 
   4   6   3     1943.62     2032.01    170.32 o 
   5   6   3       81.00       68.15      6.03 o 
   6   6   3      432.79      430.98     40.41 o 
   7   6   3      330.61      322.83     38.90 o 
   8   6   3      162.86      136.35     16.63 o 
   9   6   3       86.71       96.71      9.91 o 
  10   6   3      361.55      368.31     46.61 o 
  11   6   3       68.98       67.31     11.35 o 
  12   6   3       66.01       63.18     17.05 o 
  13   6   3      108.94      125.54     23.00 o 
 -12   7   3       24.23       25.34     14.06 o 
 -11   7   3      118.01      126.75     15.96 o 
 -10   7   3        4.45        7.06     11.58 o 
  -9   7   3      356.87      382.88     24.23 o 
  -8   7   3      194.74      207.54     12.17 o 
  -7   7   3      231.43      229.37     30.68 o 
  -6   7   3      112.57      103.36      9.22 o 
  -5   7   3      319.79      277.43     41.41 o 
  -4   7   3      418.07      386.28     69.77 o 
  -3   7   3      167.31      176.47     16.56 o 
  -2   7   3      186.08      216.18     16.27 o 
  -1   7   3      257.54      265.77     13.12 o 
   0   7   3     1063.43     1194.70     76.02 o 
   1   7   3      324.39      361.05     18.83 o 
   2   7   3      134.45      151.36      6.73 o 
   3   7   3      326.51      306.40     32.58 o 
   4   7   3      380.73      347.08     25.05 o 
   5   7   3      390.96      351.58     34.73 o 
   6   7   3      127.69      127.64     10.54 o 
   7   7   3      257.83      222.67     38.14 o 
   8   7   3      219.29      212.79     22.81 o 
   9   7   3      350.46      319.25     36.76 o 
  10   7   3        0.59        1.61      8.81 o 
  11   7   3      123.24      126.93     17.73 o 
  12   7   3       27.60       27.64     11.08 o 
 -12   8   3       71.62       75.69     16.77 o 
 -11   8   3      127.74      150.36     16.93 o 
 -10   8   3      143.32      195.39     17.60 o 
  -9   8   3      227.05      258.86     22.65 o 
  -8   8   3      358.71      365.89     20.20 o 
  -7   8   3       75.83       75.13     12.99 o 
  -6   8   3       27.74       37.50      7.89 o 
  -5   8   3      488.93      437.01     62.37 o 
  -4   8   3     1498.04     1385.52    176.31 o 
  -3   8   3      551.27      544.49     55.72 o 
  -2   8   3      430.22      416.18     13.91 o 
  -1   8   3      839.96      845.55     29.84 o 
   0   8   3     1063.69     1174.33     79.73 o 
   1   8   3      732.44      769.57     54.07 o 
   2   8   3      518.71      535.37     33.59 o 
   3   8   3      409.23      415.31     17.56 o 
   4   8   3     1680.64     1793.08     91.68 o 
   5   8   3      432.46      379.18     30.36 o 
   6   8   3        7.62        8.15      5.88 o 
   7   8   3       49.41       44.71      8.40 o 
   8   8   3      315.48      286.68     48.84 o 
   9   8   3      256.41      253.41     36.10 o 
  10   8   3      123.00      144.37     22.26 o 
  11   8   3      179.43      159.62     27.24 o 
  12   8   3       77.52       80.79     16.51 o 
 -11   9   3       13.97       21.38     14.95 o 
 -10   9   3      163.41      170.38     17.97 o 
  -9   9   3      112.92      121.58     15.17 o 
  -8   9   3      203.92      208.70     16.87 o 
  -7   9   3      465.57      457.42     23.72 o 
  -6   9   3       72.55      106.91     17.69 o 
  -5   9   3      430.51      399.23     68.45 o 
  -4   9   3      122.27      110.97     26.60 o 
  -3   9   3      126.15      117.31     10.11 o 
  -2   9   3      152.64      139.76      8.70 o 
  -1   9   3      203.29      199.98      9.06 o 
   0   9   3       29.89       21.53      5.08 o 
   1   9   3      192.56      211.96     15.14 o 
   2   9   3      197.87      212.49     12.67 o 
   3   9   3      132.42      143.39     10.19 o 
   4   9   3      177.55      168.87     11.12 o 
   5   9   3      439.31      446.94     25.00 o 
   6   9   3       48.11       53.78      9.63 o 
   7   9   3      432.65      412.29     79.19 o 
   8   9   3      210.01      194.71     35.18 o 
   9   9   3      110.57      106.13     12.84 o 
  10   9   3      178.97      170.83     17.20 o 
  11   9   3        9.62        8.41     11.06 o 
 -10  10   3       81.73       72.82     15.72 o 
  -9  10   3       57.76       48.78     13.30 o 
  -8  10   3      100.19      110.07     15.44 o 
  -7  10   3       39.13       37.96     11.92 o 
  -5  10   3       74.42       81.44     16.44 o 
  -4  10   3      150.68      142.94     11.99 o 
  -3  10   3      384.29      330.11     46.62 o 
  -2  10   3      455.09      421.20     22.73 o 
  -1  10   3      715.80      664.03     24.47 o 
   0  10   3      804.54      798.02     56.68 o 
   1  10   3      773.33      772.28     54.73 o 
   2  10   3      419.38      439.54     28.28 o 
   3  10   3      510.75      489.24     27.41 o 
   4  10   3      129.67      134.02     10.77 o 
   5  10   3      105.43       95.67      9.99 o 
   6  10   3       65.56       69.30     10.70 o 
   7  10   3       21.59       20.15     12.54 o 
   8  10   3       75.06       90.95     14.42 o 
   9  10   3       28.07       33.46     14.25 o 
  10  10   3       81.98      104.42     17.42 o 
  -9  11   3       40.52       46.22     15.48 o 
  -8  11   3      104.64      100.45     15.47 o 
  -7  11   3       50.92       40.83     13.48 o 
  -6  11   3       56.47       54.71     18.20 o 
  -4  11   3        0.16       -3.39     13.30 o 
  -3  11   3       49.15       62.27     10.54 o 
  -2  11   3       16.18       21.97      9.17 o 
  -1  11   3      157.48      132.14     10.22 o 
   0  11   3       73.67       74.46     10.69 o 
   1  11   3      157.24      142.96     22.84 o 
   2  11   3       25.74       29.26      8.12 o 
   3  11   3       31.85       39.82      8.97 o 
   4  11   3        1.73        1.68      8.35 o 
   5  11   3       79.95       80.47     10.65 o 
   6  11   3       58.86       56.61     11.74 o 
   7  11   3       41.30       43.53     13.66 o 
   8  11   3       94.96      105.17     17.11 o 
   9  11   3       41.06       35.12     16.32 o 
  -8  12   3      132.87      132.34     18.13 o 
  -7  12   3       61.80       75.55     15.07 o 
  -6  12   3      104.08       99.38     21.46 o 
  -3  12   3       84.30       80.94     17.94 o 
  -2  12   3       82.99       77.32     11.77 o 
  -1  12   3      121.59      110.62     10.37 o 
   0  12   3      462.85      406.83     15.52 o 
   1  12   3      141.88      123.97     13.93 o 
   2  12   3      102.62      111.13     13.47 o 
   3  12   3       93.97       97.45     11.05 o 
   4  12   3      247.19      240.13     14.46 o 
   5  12   3        0.50       10.71      9.93 o 
   6  12   3      116.47      129.51     16.86 o 
   7  12   3       38.34       54.65     15.64 o 
   8  12   3      109.58      129.38     18.97 o 
  -6  13   3       64.91       61.44     15.32 o 
  -5  13   3       22.98       21.33     16.31 o 
  -1  13   3       13.47        8.25      8.80 o 
   0  13   3        3.12        1.87      8.61 o 
   1  13   3        9.25        0.71     11.27 o 
   2  13   3       32.12       39.03     18.20 o 
   3  13   3       41.84       49.97     12.82 o 
   4  13   3       12.25       12.83     10.58 o 
   5  13   3       22.47       22.49     11.37 o 
   6  13   3       59.88       79.20     16.41 o 
  -4  14   3       14.26        8.53     17.94 o 
  -1  14   3       32.99       23.59     18.95 o 
   0  14   3        1.33        0.21      9.54 o 
   1  14   3       37.61       31.54     10.49 o 
   2  14   3      102.51       97.85     15.79 o 
   3  14   3      197.28      181.20     26.98 o 
   4  14   3       17.91       14.96     14.72 o 
   0   0   4     5223.13     4954.54    239.61 o 
   1   0   4     5252.44     5280.96    189.79 o 
   2   0   4     1366.99     1203.94     91.38 o 
   3   0   4     8002.47     7844.88    564.81 o 
   4   0   4       27.02       30.13      3.11 o 
   5   0   4     1459.28     1428.51     71.79 o 
   6   0   4        2.93       10.19      5.89 o 
   7   0   4       17.85       15.53      3.46 o 
   8   0   4      256.71      223.45     16.38 o 
   9   0   4       93.94      112.32     11.33 o 
  10   0   4      183.98      185.04     11.66 o 
  11   0   4       38.90       29.50      8.74 o 
  12   0   4       11.64       25.48      9.05 o 
  13   0   4        0.81       -4.02     14.93 o 
  14   0   4       18.03       13.55     17.44 o 
 -14   1   4       22.45       14.18     19.32 o 
 -13   1   4       39.07       42.79     18.95 o 
 -12   1   4       48.14       54.01     12.29 o 
 -11   1   4      163.07      171.01     14.27 o 
 -10   1   4       65.06       78.88      8.86 o 
  -9   1   4      520.92      500.76     14.58 o 
  -8   1   4      662.94      623.45     52.23 o 
  -7   1   4     1290.35     1280.45     68.21 o 
  -6   1   4      196.39      174.62     36.01 o 
  -5   1   4     1884.10     1714.04    255.11 o 
  -4   1   4      735.54      705.76     65.53 o 
  -3   1   4      754.38      865.04     83.80 o 
  -2   1   4      334.98      278.30     12.41 o 
  -1   1   4      584.66      535.87     19.96 o 
   0   1   4     5180.18     5151.82    134.51 o 
   1   1   4      822.01      749.93     30.83 o 
   2   1   4      358.78      308.99     18.18 o 
   3   1   4      883.68      946.08     37.31 o 
   4   1   4      884.00      779.87     36.60 o 
   5   1   4     1681.16     1629.80     86.25 o 
   6   1   4      260.31      246.65      9.27 o 
   7   1   4     1262.73     1179.53     42.78 o 
   8   1   4      709.83      650.45     20.07 o 
   9   1   4      495.55      455.93     14.08 o 
  10   1   4       80.77       90.56      9.70 o 
  11   1   4      181.19      205.30     16.62 o 
  12   1   4       41.00       42.41     10.05 o 
  13   1   4       50.93       62.19     11.48 o 
  14   1   4       17.54       14.56     19.07 o 
 -14   2   4        0.32       -4.64     18.07 o 
 -13   2   4       98.21      108.29     21.83 o 
 -12   2   4       60.08       67.39     18.70 o 
 -11   2   4       41.93       48.77     11.01 o 
 -10   2   4      358.93      311.97     16.42 o 
  -9   2   4      329.42      334.81     20.97 o 
  -8   2   4      515.41      505.07     43.20 o 
  -7   2   4      168.16      167.43     12.58 o 
  -6   2   4      855.96      713.20    184.21 o 
  -5   2   4      278.96      248.37     78.43 o 
  -4   2   4     3557.79     3241.36    827.88 o 
  -3   2   4      897.22      872.26     82.25 o 
  -2   2   4      632.59      599.94     42.71 o 
  -1   2   4     4543.23     4118.81    323.98 o 
   0   2   4      974.95     1129.11     47.92 o 
   1   2   4     4704.52     4387.18    155.84 o 
   2   2   4      803.15      699.70     31.95 o 
   3   2   4      994.02      873.20     43.68 o 
   4   2   4     3458.14     3518.06    175.48 o 
   5   2   4      376.67      390.40     10.66 o 
   6   2   4      905.47      910.70     47.85 o 
   7   2   4      117.40      105.89      8.60 o 
   8   2   4      419.58      413.33     20.00 o 
   9   2   4      246.27      228.28     19.37 o 
  10   2   4      335.07      304.78     17.46 o 
  11   2   4       25.64       28.86      8.90 o 
  12   2   4       78.93       83.73     17.13 o 
  13   2   4       98.28      131.64     14.08 o 
  14   2   4        0.25        1.38     11.04 o 
 -13   3   4       22.76       21.71     18.82 o 
 -12   3   4       61.01       62.49     19.20 o 
 -11   3   4       20.35       29.36     16.19 o 
 -10   3   4      183.80      169.89     22.48 o 
  -9   3   4      261.88      289.36     28.98 o 
  -8   3   4      738.79      685.86     98.32 o 
  -7   3   4      230.85      195.62     80.94 o 
  -6   3   4     1520.84     1175.47    441.45 o 
  -5   3   4       72.13       49.07      6.78 o 
  -4   3   4      917.21      847.79    199.90 o 
  -3   3   4     3105.62     3011.96    614.94 o 
  -2   3   4     1917.25     1983.08    133.97 o 
  -1   3   4      597.87      586.61     25.09 o 
   0   3   4     5896.98     5563.84    204.78 o 
   1   3   4      701.25      703.57     44.12 o 
   2   3   4     2261.09     2301.90    155.06 o 
   3   3   4     2875.56     2930.08    206.94 o 
   4   3   4      923.32      924.52     71.94 o 
   5   3   4       45.31       44.37      4.59 o 
   6   3   4     1561.15     1581.29     99.42 o 
   7   3   4      247.37      273.36     15.02 o 
   8   3   4      539.91      509.66     48.99 o 
   9   3   4      293.77      324.37     24.93 o 
  10   3   4      171.55      169.50     22.75 o 
  11   3   4       33.34       43.53      9.32 o 
  12   3   4       82.11      116.40     12.25 o 
  13   3   4       26.02       41.44     11.08 o 
 -13   4   4       37.54       19.45     18.70 o 
 -12   4   4      124.81      130.50     21.83 o 
 -11   4   4       45.38       48.57     11.96 o 
 -10   4   4      101.20       98.77     16.37 o 
  -9   4   4      105.64       84.13     15.14 o 
  -8   4   4      316.36      295.20     48.81 o 
  -7   4   4      391.78      286.49    125.99 o 
  -6   4   4      261.04      202.67     62.11 o 
  -5   4   4      926.24      744.28    212.19 o 
  -4   4   4     2519.93     2397.83    564.68 o 
  -3   4   4      699.76      675.51    112.06 o 
  -2   4   4     2940.88     2865.87    190.16 o 
  -1   4   4     1852.83     2066.00     80.90 o 
   0   4   4      370.60      363.27     18.27 o 
   1   4   4     2153.74     2395.24    179.69 o 
   2   4   4     3115.83     3138.98    263.15 o 
   3   4   4      851.07      846.38     69.70 o 
   4   4   4     2865.86     3009.27    240.05 o 
   5   4   4      986.25      957.56     67.38 o 
   6   4   4      309.72      306.63     18.74 o 
   7   4   4      462.65      466.34     40.34 o 
   8   4   4      279.20      282.01     18.77 o 
   9   4   4       93.67       78.15      9.36 o 
  10   4   4       54.65       52.85      9.21 o 
  11   4   4       31.81       33.01      9.71 o 
  12   4   4      113.77      127.34     13.33 o 
  13   4   4       29.65       35.35     11.29 o 
 -12   5   4      124.19      149.40     15.97 o 
 -11   5   4       36.24       45.05     10.22 o 
 -10   5   4       51.89       59.59      9.64 o 
  -9   5   4      185.13      146.74     27.84 o 
  -8   5   4        5.66       10.57      4.90 o 
  -7   5   4      154.12      112.13     44.48 o 
  -6   5   4     1069.35      920.66    313.08 o 
  -5   5   4      419.18      372.40     89.78 o 
  -4   5   4      264.37      233.97     50.82 o 
  -3   5   4      161.13      152.01     12.55 o 
  -2   5   4      340.32      351.14     18.20 o 
  -1   5   4     3776.37     4214.21    157.73 o 
   0   5   4      120.46      108.53      4.82 o 
   1   5   4     3648.72     3769.67    320.48 o 
   2   5   4      262.29      270.02     19.76 o 
   3   5   4      239.33      234.27     22.06 o 
   4   5   4      186.84      175.81      9.96 o 
   5   5   4      318.79      322.44     30.57 o 
   6   5   4      987.89      990.18    109.71 o 
   7   5   4       56.80       58.63      8.71 o 
   8   5   4       11.22       20.56      7.34 o 
   9   5   4      149.11      139.24     10.73 o 
  10   5   4       58.07       58.65      9.89 o 
  11   5   4       35.93       44.56     10.41 o 
  12   5   4      143.23      181.28     19.38 o 
  13   5   4       98.33       98.16     13.09 o 
 -12   6   4       30.97       19.45     18.20 o 
 -11   6   4      252.90      286.43     15.88 o 
 -10   6   4       10.27       16.23      8.97 o 
  -9   6   4      350.81      393.78     21.92 o 
  -8   6   4      100.86      100.64     15.47 o 
  -7   6   4       30.46       33.07     10.60 o 
  -6   6   4      591.65      558.34    148.57 o 
  -5   6   4     2285.66     2045.87    509.72 o 
  -4   6   4     1408.33     1405.13    260.57 o 
  -3   6   4     1908.18     1866.21    248.02 o 
  -2   6   4      185.93      186.34      5.70 o 
  -1   6   4      499.50      555.15     25.70 o 
   0   6   4      145.34      194.77     11.28 o 
   1   6   4      476.30      475.57     45.08 o 
   2   6   4      137.95      114.96     13.60 o 
   3   6   4     2437.89     2432.12    229.81 o 
   4   6   4     1412.68     1496.21    140.62 o 
   5   6   4     2504.96     2502.54    226.40 o 
   6   6   4      779.92      810.08     77.68 o 
   7   6   4       31.20       39.56      6.31 o 
   8   6   4      150.81      162.37     18.31 o 
   9   6   4      291.35      297.60     38.49 o 
  10   6   4       13.50       15.49      9.12 o 
  11   6   4      217.62      225.42     37.52 o 
  12   6   4       18.42       14.07     10.58 o 
  13   6   4       27.16       50.25     16.95 o 
 -12   7   4       46.96       58.26     15.44 o 
 -11   7   4       19.54       24.35     13.00 o 
 -10   7   4       61.31       75.24     11.06 o 
  -9   7   4       28.22       41.28      9.46 o 
  -8   7   4      376.53      341.03     14.46 o 
  -7   7   4      497.73      426.09    122.85 o 
  -6   7   4      188.17      173.20     50.26 o 
  -5   7   4      146.82      141.56     32.31 o 
  -4   7   4     1316.49     1206.45    147.51 o 
  -3   7   4      121.25      117.50     30.68 o 
  -2   7   4      801.36      720.53     60.36 o 
  -1   7   4      185.13      179.79     11.59 o 
   0   7   4      263.80      294.56     22.08 o 
   1   7   4      238.17      239.96     16.91 o 
   2   7   4      717.18      658.16     67.85 o 
   3   7   4      123.00      130.53     17.22 o 
   4   7   4     1265.57     1253.19    112.57 o 
   5   7   4       96.08       97.92      9.53 o 
   6   7   4      155.78      150.69     16.61 o 
   7   7   4      482.13      476.14     44.89 o 
   8   7   4      354.33      311.87     50.77 o 
   9   7   4       20.16       22.21      8.62 o 
  10   7   4       48.04       50.44     11.98 o 
  11   7   4       20.71       20.21     10.47 o 
  12   7   4       41.37       43.36     11.70 o 
 -11   8   4       24.34       23.35     13.88 o 
 -10   8   4      101.98       91.26     14.85 o 
  -9   8   4      124.91      144.27     14.90 o 
  -8   8   4       49.98       77.86     12.08 o 
  -7   8   4      390.03      447.73     26.73 o 
  -6   8   4      263.14      236.01     75.35 o 
  -5   8   4      435.62      501.44     25.47 o 
  -4   8   4      139.04      135.35     11.48 o 
  -3   8   4     2244.64     2160.74    298.72 o 
  -2   8   4      415.04      388.25     51.13 o 
  -1   8   4      243.49      249.91     13.87 o 
   0   8   4      124.07      133.74      9.93 o 
   1   8   4      192.68      209.01     18.17 o 
   2   8   4      518.84      553.73     40.53 o 
   3   8   4     2027.71     1989.60    176.93 o 
   4   8   4      277.23      250.06     28.65 o 
   5   8   4      405.43      412.11     40.57 o 
   6   8   4      305.18      278.85     30.75 o 
   7   8   4      431.79      407.91     40.82 o 
   8   8   4       45.93       53.99      9.71 o 
   9   8   4      177.87      196.58     28.64 o 
  10   8   4       69.61       63.23     11.63 o 
  11   8   4       31.66       36.80     11.92 o 
 -11   9   4       82.53       95.17     19.07 o 
 -10   9   4       15.45        8.15     13.18 o 
  -9   9   4       42.41       55.82     13.80 o 
  -8   9   4       74.61       61.13     12.06 o 
  -7   9   4        4.17        3.14     14.93 o 
  -6   9   4      405.57      408.33     24.59 o 
  -5   9   4       98.90      109.05     22.40 o 
  -4   9   4       95.30      115.08     20.33 o 
  -3   9   4      174.61      154.78     31.81 o 
  -2   9   4      430.67      372.78     15.30 o 
  -1   9   4       52.84       43.63      7.18 o 
   0   9   4     1483.26     1476.35    103.72 o 
   1   9   4       42.15       46.16      6.73 o 
   2   9   4      450.68      428.92     40.67 o 
   3   9   4      170.82      169.45     10.70 o 
   4   9   4      101.84      115.48      9.90 o 
   5   9   4       89.44       86.57      7.84 o 
   6   9   4      408.15      380.09     35.99 o 
   7   9   4        4.55        3.87      6.63 o 
   8   9   4       60.09       42.49     10.36 o 
   9   9   4       24.91       27.49      9.95 o 
  10   9   4       15.15       20.03     10.04 o 
  11   9   4       70.69       75.04     12.63 o 
 -10  10   4       91.79       87.89     16.92 o 
  -9  10   4       47.51       40.85     14.33 o 
  -8  10   4      203.22      215.09     21.46 o 
  -7  10   4      173.44      158.49     22.59 o 
  -6  10   4       67.93      100.51     18.82 o 
  -5  10   4      156.78      144.51     19.32 o 
  -4  10   4      367.86      332.21     45.24 o 
  -3  10   4       10.07       13.00      8.25 o 
  -2  10   4      184.94      195.84     16.44 o 
  -1  10   4      146.22      128.80      9.70 o 
   0  10   4      486.50      431.26     14.80 o 
   1  10   4      159.93      157.67     26.41 o 
   2  10   4      112.33      128.48     11.00 o 
   3  10   4        7.19       11.31      7.73 o 
   4  10   4      269.75      276.85     13.95 o 
   5  10   4      160.05      178.63     12.76 o 
   6  10   4       65.47       71.49     10.68 o 
   7  10   4      242.90      234.65     18.55 o 
   8  10   4      240.85      293.31     20.85 o 
   9  10   4       50.31       49.95     15.29 o 
  10  10   4      123.89      142.43     19.96 o 
  -9  11   4       66.48       62.03     15.27 o 
  -8  11   4       14.97       10.84     12.02 o 
  -7  11   4      169.45      135.65     22.84 o 
  -5  11   4        2.48        6.15     15.18 o 
  -4  11   4       58.22       61.61     10.95 o 
  -3  11   4       31.20       16.13      9.52 o 
  -2  11   4       62.54       56.72     10.63 o 
  -1  11   4      178.52      155.94     11.10 o 
   0  11   4       44.25       45.57      8.72 o 
   1  11   4      212.70      167.45     14.31 o 
   2  11   4       66.93       75.98     11.80 o 
   3  11   4       33.69       37.29      9.08 o 
   4  11   4       51.73       54.96      9.79 o 
   5  11   4        1.72       -0.31      8.55 o 
   6  11   4       88.28       86.57     12.05 o 
   7  11   4      195.52      225.12     19.81 o 
   8  11   4       16.08       23.65     15.08 o 
   9  11   4       61.93       65.01     16.45 o 
  -7  12   4      107.25       99.12     16.54 o 
  -4  12   4       62.85       79.81     18.95 o 
  -3  12   4      201.66      184.49     15.32 o 
  -2  12   4       14.68        1.92      9.93 o 
  -1  12   4      234.19      232.36     13.81 o 
   0  12   4        7.42       20.44      8.58 o 
   1  12   4      202.14      172.98     15.21 o 
   2  12   4        8.97       -5.14     14.81 o 
   3  12   4      155.74      169.67     15.83 o 
   4  12   4       63.23       83.44     12.89 o 
   5  12   4       30.16       28.59     10.86 o 
   6  12   4      149.34      169.02     14.70 o 
   7  12   4      107.57      112.13     17.60 o 
   8  12   4       37.23       51.43     16.40 o 
  -6  13   4        0.73       -3.39     16.31 o 
  -2  13   4        4.63       15.95     10.85 o 
  -1  13   4       44.22       40.14      9.93 o 
   0  13   4       17.05       19.67      9.66 o 
   1  13   4       42.98       39.38     10.06 o 
   2  13   4        1.42       -6.97     11.30 o 
   3  13   4       13.36       19.45     18.57 o 
   4  13   4        0.74       -5.81     12.06 o 
   5  13   4       31.21       38.70     11.50 o 
   6  13   4        1.08        2.45     11.56 o 
  -1  14   4        4.61        3.16     11.66 o 
   0  14   4      137.09      125.49     13.20 o 
   1  14   4        2.52        1.40      9.80 o 
   2  14   4       60.54       59.56     15.56 o 
   3  14   4       14.40       15.18     19.45 o 
   4  14   4       72.10       77.67     23.59 o 
   1   0   5     1157.62     1392.95     43.72 o 
   2   0   5     4340.82     4459.73    142.36 o 
   3   0   5      328.02      308.22     23.86 o 
   4   0   5     1234.41     1178.31     67.94 o 
   5   0   5       66.35       70.74      5.86 o 
   6   0   5      384.80      350.32     14.05 o 
   7   0   5      281.34      286.03     23.34 o 
   8   0   5      627.76      637.75     16.39 o 
   9   0   5      245.60      254.51     12.40 o 
  10   0   5        4.30        3.35      7.47 o 
  11   0   5        0.07        0.83      9.63 o 
  12   0   5        1.18        3.21      9.09 o 
  13   0   5       14.84       12.85     12.98 o 
 -13   1   5       29.20       25.10     17.57 o 
 -12   1   5       82.93       82.08     13.95 o 
 -11   1   5       21.74       11.39     10.86 o 
 -10   1   5      148.57      129.55     12.82 o 
  -9   1   5       53.64       32.80      9.59 o 
  -8   1   5      348.97      377.97     20.61 o 
  -7   1   5      649.79      545.32     72.34 o 
  -6   1   5      900.11      845.80    126.86 o 
  -5   1   5        4.70        1.90      3.18 o 
  -4   1   5      162.40      165.97     18.76 o 
  -3   1   5        7.95        9.23      1.93 o 
  -2   1   5     4216.94     4614.71    227.83 o 
  -1   1   5      926.34      976.23     31.18 o 
   0   1   5     5978.39     6046.28    129.92 o 
   1   1   5     1141.36     1187.31     58.59 o 
   2   1   5     4129.83     4154.94    190.23 o 
   3   1   5        6.27        3.34      2.72 o 
   4   1   5      256.69      244.55      7.92 o 
   5   1   5       12.71       11.80      3.67 o 
   6   1   5      857.59      849.52     29.43 o 
   7   1   5      607.72      562.48     29.53 o 
   8   1   5      414.49      402.23     13.24 o 
   9   1   5       33.41       20.66      7.26 o 
  10   1   5      143.71      120.61     10.59 o 
  11   1   5       23.41       13.70      9.12 o 
  12   1   5       71.16       73.49     11.42 o 
  13   1   5       35.52       42.21     11.48 o 
 -13   2   5        3.59        7.78     18.20 o 
 -12   2   5       35.47       26.75     11.69 o 
 -11   2   5       82.51       63.67     11.98 o 
 -10   2   5       81.31      102.57     11.78 o 
  -9   2   5       85.74       75.01     10.73 o 
  -8   2   5      350.75      369.81     27.76 o 
  -7   2   5      194.33      138.10     45.93 o 
  -6   2   5      526.75      430.57    108.04 o 
  -5   2   5      843.81      760.56    210.19 o 
  -4   2   5      705.86      676.08     76.91 o 
  -3   2   5     4613.16     4752.84    360.20 o 
  -2   2   5     1628.73     1500.33    123.14 o 
  -1   2   5     2189.41     2174.70    152.03 o 
   0   2   5     3295.57     3380.80    218.00 o 
   1   2   5     1872.28     1835.59     76.63 o 
   2   2   5     1594.20     1442.90     76.95 o 
   3   2   5     4375.63     4140.76    205.86 o 
   4   2   5      569.55      497.44     29.16 o 
   5   2   5      869.58      894.16     46.66 o 
   6   2   5      503.22      501.17     25.32 o 
   7   2   5      196.86      169.38     10.40 o 
   8   2   5      436.87      449.11     27.15 o 
   9   2   5      150.83      126.28     10.09 o 
  10   2   5      101.86      135.37     17.07 o 
  11   2   5       72.63       78.20     10.59 o 
  12   2   5       37.91       24.03     10.45 o 
  13   2   5        2.24        8.38     10.38 o 
 -13   3   5       79.13       68.39     21.21 o 
 -12   3   5       38.28       49.57     19.45 o 
 -11   3   5       37.77       40.00     10.40 o 
 -10   3   5       55.04       41.51     10.35 o 
  -9   3   5      141.18      135.59      8.24 o 
  -8   3   5       45.83       43.82      5.82 o 
  -7   3   5      916.09      739.46    290.81 o 
  -6   3   5       30.21       17.76      6.71 o 
  -5   3   5      579.03      506.48    153.97 o 
  -4   3   5      264.02      245.30     51.76 o 
  -3   3   5      186.99      185.68     15.01 o 
  -2   3   5      178.84      247.48     20.70 o 
  -1   3   5     8383.01     7419.92    644.19 o 
   0   3   5        7.87       16.31      2.45 o 
   1   3   5     7739.81     7256.09    312.99 o 
   2   3   5      174.31      187.95     15.35 o 
   3   3   5      155.65      156.44     10.56 o 
   4   3   5      235.68      214.57     19.00 o 
   5   3   5      590.23      568.61     43.33 o 
   6   3   5       34.96       35.87      5.27 o 
   7   3   5     1093.48     1171.64     77.52 o 
   8   3   5       55.61       56.37      7.60 o 
   9   3   5      198.68      187.97     19.91 o 
  10   3   5       55.05       55.66      9.78 o 
  11   3   5       27.15       49.88      9.97 o 
  12   3   5       34.29       24.62     10.58 o 
  13   3   5       63.45       66.53     12.35 o 
 -13   4   5       33.00       32.38     20.45 o 
 -12   4   5       30.62       31.87     19.07 o 
 -11   4   5      102.27      121.97     21.71 o 
 -10   4   5       32.65       21.43      7.48 o 
  -9   4   5      636.04      644.33     95.95 o 
  -8   4   5      174.89       95.93     41.16 o 
  -7   4   5       71.07       42.75     16.12 o 
  -6   4   5     2138.61     1759.16    610.98 o 
  -5   4   5     1711.58     1629.62    534.82 o 
  -4   4   5      656.96      555.58    145.75 o 
  -3   4   5     1645.31     1575.96    248.15 o 
  -2   4   5      751.22      831.91     57.75 o 
  -1   4   5      531.42      497.99     22.26 o 
   0   4   5     3429.48     3582.74    152.14 o 
   1   4   5      340.26      346.39     20.50 o 
   2   4   5      636.18      655.79     57.22 o 
   3   4   5     1166.23     1117.35     94.52 o 
   4   4   5      616.09      571.66     45.66 o 
   5   4   5     1468.34     1528.59    120.99 o 
   6   4   5     2015.40     2002.23    164.58 o 
   7   4   5      108.28      115.31     11.70 o 
   8   4   5      161.35      135.21     18.41 o 
   9   4   5      684.21      708.48     76.13 o 
  10   4   5       38.03       27.33      9.13 o 
  11   4   5      130.15      127.68     12.72 o 
  12   4   5       35.72       38.03     10.96 o 
  13   4   5       30.50       33.03     11.32 o 
 -12   5   5       42.24       34.38     19.70 o 
 -11   5   5       83.42      120.72     14.24 o 
 -10   5   5       58.18       54.62      9.83 o 
  -9   5   5       52.19       44.71      9.66 o 
  -8   5   5      344.46      243.84    109.17 o 
  -7   5   5       76.66       67.27     33.94 o 
  -6   5   5      199.33      163.04     72.72 o 
  -5   5   5     1108.44      905.11    201.65 o 
  -4   5   5      119.30      132.39     31.43 o 
  -3   5   5       41.03       36.89      6.65 o 
  -2   5   5     1139.06     1111.59     59.97 o 
  -1   5   5     2175.12     2216.36     75.03 o 
   0   5   5      182.72      159.70     14.53 o 
   1   5   5     2289.79     2368.97    161.98 o 
   2   5   5     1143.34     1128.87     97.48 o 
   3   5   5       32.74       31.95      4.37 o 
   4   5   5      138.46      151.91     14.69 o 
   5   5   5     1284.01     1312.70    124.74 o 
   6   5   5      341.74      331.89     40.92 o 
   7   5   5       36.61       28.47      6.27 o 
   8   5   5      423.15      411.58     27.84 o 
   9   5   5       47.90       50.58      8.97 o 
  10   5   5       74.24       61.49     10.62 o 
  11   5   5       69.30       77.96     13.82 o 
  12   5   5       31.25       28.59     10.84 o 
  13   5   5        7.99        1.09     10.98 o 
 -12   6   5       25.77       34.13     18.95 o 
 -11   6   5       36.70       47.55     10.84 o 
 -10   6   5      157.23      172.65     12.53 o 
  -9   6   5      155.01      156.11     28.23 o 
  -8   6   5      173.65      148.82     71.15 o 
  -7   6   5      389.04      307.21    133.64 o 
  -6   6   5       45.74       51.05     17.57 o 
  -5   6   5      401.93      327.21     87.15 o 
  -4   6   5     3078.71     2846.36    461.53 o 
  -3   6   5      417.09      422.27     65.75 o 
  -2   6   5     3155.34     3218.48    367.80 o 
  -1   6   5      444.35      497.80     21.14 o 
   0   6   5       17.51       19.15      2.94 o 
   1   6   5      471.41      474.49     34.90 o 
   2   6   5     2903.87     2964.95    314.64 o 
   3   6   5      459.89      450.51     48.41 o 
   4   6   5     2615.97     2642.85    248.11 o 
   5   6   5      343.19      320.20     31.91 o 
   6   6   5       20.30       26.82      5.99 o 
   7   6   5      339.63      334.72     34.90 o 
   8   6   5      213.37      235.74     21.11 o 
   9   6   5      151.55      160.56     23.11 o 
  10   6   5      213.02      206.45     15.82 o 
  11   6   5       45.92       46.42     11.54 o 
  12   6   5       39.05       36.20     11.57 o 
 -12   7   5       20.36       23.09     19.83 o 
 -11   7   5       37.75       50.50     13.96 o 
 -10   7   5       58.19       78.84     11.44 o 
  -9   7   5      105.89      121.60     11.18 o 
  -8   7   5       96.74       66.51     25.47 o 
  -7   7   5       96.39       67.38     13.18 o 
  -6   7   5      240.76      230.71     68.83 o 
  -5   7   5      242.22      205.65     46.12 o 
  -4   7   5      101.91      106.89     13.05 o 
  -3   7   5       48.57       36.97      7.58 o 
  -2   7   5      293.14      266.83     42.98 o 
  -1   7   5      701.67      730.86     45.52 o 
   0   7   5     1052.64     1126.93     76.43 o 
   1   7   5      754.99      756.29     61.02 o 
   2   7   5      277.87      267.88     28.53 o 
   3   7   5       40.04       34.12      5.16 o 
   4   7   5       97.98      104.07     13.17 o 
   5   7   5      235.12      212.36     24.86 o 
   6   7   5      261.59      269.47     21.25 o 
   7   7   5      111.73      102.17     11.59 o 
   8   7   5      105.53      107.72     11.18 o 
   9   7   5      121.18      110.25     13.00 o 
  10   7   5       52.97       60.36     11.01 o 
  11   7   5       53.50       73.49     12.30 o 
  12   7   5       16.74       25.62     11.48 o 
 -11   8   5       18.46       11.34     13.54 o 
 -10   8   5      194.10      230.55     19.05 o 
  -9   8   5       84.78      100.75     11.63 o 
  -8   8   5      212.60      266.15     25.35 o 
  -7   8   5      165.92      135.93     39.46 o 
  -6   8   5       57.93       54.77      9.29 o 
  -5   8   5      167.87      142.30     38.02 o 
  -4   8   5      632.69      566.19    111.37 o 
  -3   8   5      930.85      891.29    126.55 o 
  -2   8   5      243.39      214.16     15.69 o 
  -1   8   5      439.54      432.80     18.37 o 
   0   8   5        2.10        0.69      4.16 o 
   1   8   5      377.91      395.78     31.28 o 
   2   8   5      360.78      395.93     26.29 o 
   3   8   5      865.37      887.37    105.79 o 
   4   8   5      742.43      708.36     82.88 o 
   5   8   5       98.94       89.10     11.34 o 
   6   8   5       42.07       39.31      6.79 o 
   7   8   5      148.69      140.65     17.16 o 
   8   8   5      184.11      183.14     22.42 o 
   9   8   5      108.65      110.09     14.81 o 
  10   8   5      176.03      170.80     33.27 o 
  11   8   5       41.50       38.49     11.80 o 
 -10   9   5        6.48        8.67     13.44 o 
  -9   9   5       76.59       97.53     26.85 o 
  -8   9   5       59.75       67.40     13.65 o 
  -7   9   5      286.23      311.08     26.23 o 
  -6   9   5       60.03       60.01     12.67 o 
  -5   9   5      109.54      105.31     19.95 o 
  -4   9   5       19.16       23.82      8.74 o 
  -3   9   5      229.38      206.42     34.88 o 
  -2   9   5      219.24      193.50     13.80 o 
  -1   9   5      257.15      245.38     12.14 o 
   0   9   5       16.49        8.45      6.43 o 
   1   9   5      175.49      184.84     15.07 o 
   2   9   5      223.22      247.68     16.33 o 
   3   9   5      220.92      231.86     12.22 o 
   4   9   5       16.61       20.49      5.93 o 
   5   9   5       93.56      100.90     11.66 o 
   6   9   5       49.18       54.47      8.77 o 
   7   9   5      282.22      263.62     29.46 o 
   8   9   5       66.71       75.64     11.45 o 
   9   9   5       87.41       84.43     14.29 o 
  10   9   5       11.85        5.34     10.48 o 
 -10  10   5       17.36       10.60     14.37 o 
  -9  10   5       68.37       81.26     15.08 o 
  -8  10   5      143.80      168.78     24.59 o 
  -7  10   5       90.38      123.35     21.46 o 
  -6  10   5      263.78      283.97     25.85 o 
  -5  10   5       98.28       83.25     22.46 o 
  -4  10   5       75.60       67.11     15.43 o 
  -3  10   5      115.39       96.38     11.59 o 
  -2  10   5       78.19       73.90     10.92 o 
  -1  10   5      236.40      241.37     20.04 o 
   0  10   5      224.27      196.97     11.66 o 
   1  10   5      282.89      257.84     16.27 o 
   2  10   5       69.61       90.24      9.42 o 
   3  10   5      187.94      189.08     12.20 o 
   4  10   5       69.27       75.63     10.15 o 
   5  10   5      131.21      134.91     12.06 o 
   6  10   5      228.49      225.20     14.73 o 
   7  10   5       67.12       62.07      8.85 o 
   8  10   5      132.28      143.47     16.14 o 
   9  10   5       40.44       45.21     11.34 o 
  10  10   5       20.35       23.47     15.69 o 
  -8  11   5       41.76       52.08     14.32 o 
  -6  11   5       10.04       14.43     17.32 o 
  -5  11   5      188.71      211.06     24.72 o 
  -4  11   5        2.21        9.27      9.56 o 
  -3  11   5       56.23       58.58     11.33 o 
  -2  11   5       28.17       35.03     10.59 o 
  -1  11   5       86.30       80.94     10.12 o 
   0  11   5      278.88      268.60     13.70 o 
   1  11   5       91.18       78.89      9.89 o 
   2  11   5       27.52       30.99     15.43 o 
   3  11   5       55.96       75.53     10.24 o 
   4  11   5        3.03        4.37      9.18 o 
   5  11   5      201.32      250.58     15.47 o 
   6  11   5        3.29       -4.20      9.85 o 
   7  11   5      117.40      115.88     13.15 o 
   8  11   5       35.69       27.42     15.03 o 
  -7  12   5       97.23       98.00     21.83 o 
  -5  12   5       12.42        3.01     16.94 o 
  -4  12   5      153.94      175.18     23.09 o 
  -3  12   5       24.96       21.69     10.26 o 
  -2  12   5      115.16      115.36     18.38 o 
  -1  12   5        5.33        7.74     10.45 o 
   0  12   5      165.17      141.40     11.88 o 
   1  12   5        7.84        8.18      8.66 o 
   2  12   5      147.48      146.65     15.90 o 
   3  12   5       30.03       27.73     16.19 o 
   4  12   5      178.60      206.60     14.51 o 
   5  12   5        8.17       10.46     10.36 o 
   6  12   5      104.83      125.62     14.27 o 
   7  12   5       85.57      114.03     14.88 o 
  -3  13   5       52.75       64.50     20.08 o 
  -2  13   5        7.79        4.20     10.99 o 
  -1  13   5        9.00       13.02     11.47 o 
   0  13   5       17.22       18.43     10.03 o 
   1  13   5        9.16       19.25     10.17 o 
   2  13   5       11.88        4.14     11.60 o 
   3  13   5       57.81       29.87     19.70 o 
   4  13   5        3.43       -4.89     18.95 o 
   5  13   5       15.93       23.92     15.30 o 
  -2  14   5       28.50       30.62     19.95 o 
  -1  14   5       79.89       78.17     14.75 o 
   0  14   5        2.62       -0.62     10.32 o 
   1  14   5       83.37       84.95     12.74 o 
   2  14   5       31.89       22.05     11.52 o 
   0   0   6      114.90      120.07      6.87 o 
   1   0   6     1512.20     1392.85     42.25 o 
   2   0   6        3.31        7.88      2.67 o 
   3   0   6     2837.95     2677.74     84.46 o 
   4   0   6       24.01       15.23      4.00 o 
   5   0   6       62.79       58.38      5.51 o 
   6   0   6      337.12      285.31     12.95 o 
   7   0   6       65.41       75.59      9.55 o 
   8   0   6      889.43      768.72     21.51 o 
   9   0   6      595.70      677.95     47.56 o 
  10   0   6      182.52      181.42     15.22 o 
  11   0   6       42.90       42.48     12.47 o 
  12   0   6       21.85       30.38     12.56 o 
  13   0   6        6.55        0.52     14.62 o 
 -13   1   6       14.32       29.76     14.28 o 
 -12   1   6        5.96       -4.32     11.45 o 
 -11   1   6       42.91       54.03     12.11 o 
 -10   1   6        5.49        4.72      9.62 o 
  -9   1   6      264.80      256.41     16.44 o 
  -8   1   6       55.86       45.36      9.37 o 
  -7   1   6      577.53      555.90     66.07 o 
  -6   1   6      179.53      152.32     32.31 o 
  -5   1   6      834.81      757.88     96.25 o 
  -4   1   6      327.85      354.22     21.84 o 
  -3   1   6      299.90      307.58     14.36 o 
  -2   1   6      527.09      501.21     24.58 o 
  -1   1   6      714.41      622.60     13.04 o 
   0   1   6     2074.03     2100.90     58.50 o 
   1   1   6      829.84      708.72     30.77 o 
   2   1   6      512.43      502.26     19.86 o 
   3   1   6      295.01      298.72     17.08 o 
   4   1   6      258.13      239.62      7.24 o 
   5   1   6      918.59      915.72     30.88 o 
   6   1   6      155.14      157.60      7.43 o 
   7   1   6      581.67      564.40     22.10 o 
   8   1   6       58.70       52.95      7.85 o 
   9   1   6      251.96      246.74     13.71 o 
  10   1   6       10.58        7.97      8.64 o 
  11   1   6       59.61       74.20     10.81 o 
  12   1   6        5.53       13.83     10.05 o 
  13   1   6       15.84       17.51     11.36 o 
 -13   2   6       11.45       17.44     19.95 o 
 -12   2   6       14.86       10.31     11.99 o 
 -11   2   6      129.51      140.91     14.82 o 
 -10   2   6      437.84      430.44     35.89 o 
  -9   2   6      266.81      231.38     27.86 o 
  -8   2   6       54.69       58.52     20.96 o 
  -7   2   6      939.53      766.85    137.97 o 
  -6   2   6       65.74       51.91     20.58 o 
  -5   2   6      353.90      287.74     57.03 o 
  -4   2   6     1846.04     1669.48    317.79 o 
  -3   2   6      749.99      765.50     54.10 o 
  -2   2   6      437.59      498.21     39.05 o 
  -1   2   6      358.25      348.11     24.87 o 
   0   2   6      845.00      946.49     55.94 o 
   1   2   6      499.99      517.81     20.21 o 
   2   2   6      787.37      857.68     30.02 o 
   3   2   6      889.97      834.94     35.93 o 
   4   2   6     1848.33     1821.90     92.56 o 
   5   2   6      414.99      386.99     22.44 o 
   6   2   6       49.44       46.67      5.48 o 
   7   2   6      917.46      862.73     49.52 o 
   8   2   6       45.24       58.91      8.47 o 
   9   2   6      205.63      193.54     12.09 o 
  10   2   6      406.92      433.17     19.88 o 
  11   2   6      110.83      108.56     11.46 o 
  12   2   6       14.31       11.76     10.14 o 
  13   2   6       13.75       21.30     11.34 o 
 -13   3   6        4.68       19.32     20.20 o 
 -12   3   6       20.86       34.51     19.83 o 
 -11   3   6       24.84       15.61     16.63 o 
 -10   3   6       45.84       51.90     18.57 o 
  -9   3   6      106.19       89.11     15.58 o 
  -8   3   6      209.42      179.42     56.72 o 
  -7   3   6      206.61      174.76     61.99 o 
  -5   3   6      388.95      329.87     67.70 o 
  -4   3   6      588.69      542.41    118.90 o 
  -3   3   6      358.74      313.83     30.79 o 
  -2   3   6       48.48       37.56      3.43 o 
  -1   3   6       24.06       25.70      3.08 o 
   0   3   6     3167.47     2708.78    283.11 o 
   1   3   6       13.04       16.14      2.61 o 
   2   3   6      129.22      115.09      8.92 o 
   3   3   6      420.03      353.47     33.28 o 
   4   3   6      541.79      482.69     42.20 o 
   5   3   6      400.38      365.34     34.45 o 
   6   3   6     1570.41     1548.78    114.64 o 
   7   3   6      229.83      236.26     20.08 o 
   8   3   6      180.83      182.12     13.72 o 
   9   3   6      101.37       82.51     13.56 o 
  10   3   6       43.44       56.74      9.87 o 
  11   3   6       16.35       13.36      9.57 o 
  12   3   6       32.64       50.36     11.97 o 
  13   3   6        6.43        5.70     11.25 o 
 -13   4   6       49.58       54.08     22.84 o 
 -12   4   6      122.67      120.97     23.72 o 
 -11   4   6       31.12       22.90     10.77 o 
 -10   4   6      147.72      149.77     29.41 o 
  -9   4   6      123.13      117.52     17.10 o 
  -8   4   6      264.40      187.72     85.39 o 
  -7   4   6       31.11       23.79      7.08 o 
  -6   4   6      365.98      278.96     92.98 o 
  -5   4   6       22.80       12.48      7.97 o 
  -4   4   6     1279.07     1150.48    232.59 o 
  -3   4   6      638.37      631.32    139.73 o 
  -2   4   6     3277.00     3594.98    290.87 o 
  -1   4   6     1153.73     1064.74     95.21 o 
   0   4   6       99.02       91.79      8.73 o 
   1   4   6     1161.51     1143.79     51.39 o 
   2   4   6     3634.69     3498.33    241.09 o 
   3   4   6      607.80      570.96     49.41 o 
   4   4   6     1682.10     1546.61    146.81 o 
   5   4   6       48.51       43.90      5.41 o 
   6   4   6      381.95      332.00     26.78 o 
   7   4   6       51.40       45.96      6.56 o 
   8   4   6      186.81      171.87     14.91 o 
   9   4   6      100.70       97.28     10.17 o 
  10   4   6      117.47      128.77     19.66 o 
  11   4   6       36.23       40.63     10.56 o 
  12   4   6      119.87      123.61     15.76 o 
  13   4   6       54.11       55.00     16.13 o 
 -12   5   6       44.68       63.75     22.21 o 
 -11   5   6       52.78       65.13     19.45 o 
 -10   5   6       12.92        8.05     12.62 o 
  -9   5   6      152.94      128.26     20.41 o 
  -8   5   6       18.87       10.50     16.44 o 
  -7   5   6      399.87      293.68    118.21 o 
  -6   5   6      710.65      598.49    213.76 o 
  -5   5   6      565.53      521.84    148.57 o 
  -4   5   6      438.65      397.62    127.68 o 
  -3   5   6       21.28       26.61      7.02 o 
  -2   5   6        0.55        2.68      7.40 o 
  -1   5   6      345.03      311.14     14.54 o 
   0   5   6       48.12       38.55      3.74 o 
   1   5   6      376.79      318.90     16.42 o 
   2   5   6       10.85       12.01      3.74 o 
   3   5   6       26.16       41.24      7.88 o 
   4   5   6      447.28      427.22     44.43 o 
   5   5   6      528.74      515.47     62.24 o 
   6   5   6      687.81      704.03     63.86 o 
   7   5   6      322.44      318.06     34.90 o 
   8   5   6       15.41       24.69      7.19 o 
   9   5   6      114.87      105.24     14.50 o 
  10   5   6       20.04       25.66      9.65 o 
  11   5   6       58.18       63.81     11.61 o 
  12   5   6       49.35       60.52     12.62 o 
 -12   6   6       39.40       55.84     22.96 o 
 -11   6   6      210.19      250.60     19.81 o 
 -10   6   6        3.49        5.45      8.89 o 
  -9   6   6      295.12      235.33     67.37 o 
  -8   6   6      111.71       82.27     31.50 o 
  -7   6   6      117.79      110.34     34.32 o 
  -6   6   6      112.11      100.40     35.70 o 
  -5   6   6     1144.20     1250.45     36.01 o 
  -4   6   6       72.53       67.01     10.73 o 
  -3   6   6      928.74      840.06    171.22 o 
  -2   6   6      527.23      517.14     77.93 o 
  -1   6   6      497.40      479.33     35.35 o 
   0   6   6      109.78      123.79      6.62 o 
   1   6   6      636.26      576.24     37.47 o 
   2   6   6      436.92      432.38     49.93 o 
   3   6   6     1270.61     1217.10    140.71 o 
   4   6   6       74.88       71.30      7.79 o 
   5   6   6     1288.18     1249.45    141.66 o 
   6   6   6       99.60      102.46     10.21 o 
   7   6   6      105.21      110.96     13.04 o 
   8   6   6      125.07      132.52     11.03 o 
   9   6   6      258.07      265.99     42.57 o 
  10   6   6        1.86        2.46      9.27 o 
  11   6   6      188.17      177.47     19.72 o 
  12   6   6       32.76       23.13     11.32 o 
 -11   7   6        1.81       13.33     10.67 o 
 -10   7   6      152.01      170.44     13.58 o 
  -9   7   6       27.42       35.37     12.09 o 
  -8   7   6      316.35      240.69     98.94 o 
  -7   7   6      224.07      208.47     61.24 o 
  -6   7   6      174.17      128.73     39.72 o 
  -5   7   6       93.40       86.50     12.86 o 
  -4   7   6      365.81      313.24     54.84 o 
  -3   7   6      261.99      242.13     33.00 o 
  -2   7   6      156.96      166.73     26.85 o 
  -1   7   6      166.96      145.86     25.72 o 
   0   7   6       24.24       29.41      4.68 o 
   1   7   6      179.82      177.74      7.53 o 
   2   7   6       99.63      101.11     12.10 o 
   3   7   6      288.41      279.11     28.36 o 
   4   7   6      422.19      391.32     50.59 o 
   5   7   6       54.38       70.21      9.62 o 
   6   7   6      152.29      134.94     15.71 o 
   7   7   6      207.33      224.82     22.08 o 
   8   7   6      296.92      270.44     25.20 o 
   9   7   6       28.37       24.95     10.42 o 
  10   7   6      140.41      140.09     23.56 o 
  11   7   6        7.12       13.19     10.84 o 
 -11   8   6        8.43       16.69     13.75 o 
 -10   8   6       55.17       71.90     12.23 o 
  -9   8   6       25.17       31.09     13.04 o 
  -8   8   6       93.19       90.78     40.47 o 
  -7   8   6      219.24      174.93     55.65 o 
  -6   8   6      110.28       90.47     20.08 o 
  -5   8   6       65.51       63.14     23.28 o 
  -4   8   6      149.55      112.79     30.99 o 
  -3   8   6      891.46      841.08    158.42 o 
  -2   8   6      184.73      168.82     16.44 o 
  -1   8   6      325.31      296.57     16.06 o 
   0   8   6      462.11      412.39     13.71 o 
   1   8   6      351.80      357.45     22.78 o 
   2   8   6      263.38      277.12     20.78 o 
   3   8   6      850.14      836.80     88.60 o 
   4   8   6      237.06      205.63     26.62 o 
   5   8   6       58.56       59.00      7.95 o 
   6   8   6      156.69      139.21     15.45 o 
   7   8   6      223.92      214.95     23.89 o 
   8   8   6       82.34       81.91     10.92 o 
   9   8   6       34.33       45.47     10.97 o 
  10   8   6       40.50       40.36     11.51 o 
  11   8   6       11.05        9.22     11.15 o 
 -10   9   6       14.38        6.23     13.30 o 
  -9   9   6       56.67       77.38     11.81 o 
  -8   9   6       66.59       68.01     20.20 o 
  -7   9   6       10.77        9.07      9.35 o 
  -6   9   6      368.34      344.09     99.13 o 
  -5   9   6       18.45       32.64      9.91 o 
  -4   9   6      127.96      125.76     38.02 o 
  -3   9   6       61.63       45.95      9.25 o 
  -2   9   6      154.78      126.37     12.74 o 
  -1   9   6        4.24        2.26      8.05 o 
   0   9   6      530.61      496.79     25.73 o 
   1   9   6        5.89       -2.37      6.59 o 
   2   9   6      178.19      175.60     15.00 o 
   3   9   6       34.46       31.14      8.27 o 
   4   9   6      130.75      144.91     22.93 o 
   5   9   6       34.98       31.11      6.91 o 
   6   9   6      380.94      387.67     52.42 o 
   7   9   6       10.81       10.03      7.23 o 
   8   9   6       59.27       51.41      9.18 o 
   9   9   6       60.91       77.46     13.33 o 
  10   9   6       16.69       16.47     10.85 o 
  -9  10   6        6.85        9.03     13.48 o 
  -8  10   6       44.83       58.35     21.46 o 
  -7  10   6        1.38        7.03     18.32 o 
  -6  10   6       71.61       71.77     14.05 o 
  -5  10   6       58.06       47.91     11.04 o 
  -4  10   6       50.27       58.58     10.77 o 
  -3  10   6       40.68       38.57      9.95 o 
  -2  10   6      244.39      227.06     21.96 o 
  -1  10   6      144.56      131.16     13.18 o 
   0  10   6      102.72       97.04      9.82 o 
   1  10   6      139.15      112.54     10.47 o 
   2  10   6      198.03      220.43     22.38 o 
   3  10   6       51.70       55.55      9.45 o 
   4  10   6       31.02       45.05      9.70 o 
   5  10   6       81.19       93.14     11.63 o 
   6  10   6       70.34       76.13     10.38 o 
   7  10   6        9.68        6.17      7.57 o 
   8  10   6       66.61       70.42      9.88 o 
   9  10   6        8.11        1.15      9.90 o 
  -7  11   6      123.79      158.49     25.22 o 
  -6  11   6       32.31       42.92     19.70 o 
  -5  11   6       20.24       12.94      9.83 o 
  -4  11   6       27.52       18.61     10.93 o 
  -3  11   6        7.76       -0.53      9.19 o 
  -2  11   6      109.34      110.22     12.93 o 
  -1  11   6       28.88       35.47     10.77 o 
   0  11   6       24.64       22.71      8.92 o 
   1  11   6       17.37       11.30      8.25 o 
   2  11   6       95.57       79.47     12.28 o 
   3  11   6        6.33       11.51     11.18 o 
   4  11   6       33.44       40.62     10.78 o 
   5  11   6       22.22       28.97     10.38 o 
   6  11   6       17.07       23.96     11.02 o 
   7  11   6      132.52      152.81     15.06 o 
   8  11   6       27.08       30.51     12.61 o 
  -6  12   6       32.27       39.65     20.70 o 
  -5  12   6       88.27       98.25     22.21 o 
  -4  12   6        1.11        3.47     10.84 o 
  -3  12   6      115.53      103.60     13.48 o 
  -2  12   6       33.34       35.36     11.77 o 
  -1  12   6      110.79      106.25     14.06 o 
   0  12   6       69.26       60.79     10.14 o 
   1  12   6       93.82       95.16     11.44 o 
   2  12   6       25.39       15.58      9.87 o 
   3  12   6       93.97       79.92     14.09 o 
   4  12   6        1.15        5.58     12.69 o 
   5  12   6       64.38       81.96     13.24 o 
   6  12   6       36.16       43.57     12.22 o 
  -4  13   6       14.17       24.34     19.83 o 
  -3  13   6        4.10        4.68     11.09 o 
  -2  13   6        7.92       16.12     12.11 o 
  -1  13   6       19.34       15.16     12.22 o 
   0  13   6       23.47       17.33     10.20 o 
   1  13   6       19.73       21.95     10.38 o 
   2  13   6        4.45       -4.33      9.25 o 
   3  13   6        3.46        1.38     12.35 o 
   4  13   6        8.74       -0.75     17.19 o 
   1   0   7     2677.70     2855.34     62.65 o 
   2   0   7     1460.93     1605.59     50.73 o 
   3   0   7      992.99     1066.91     48.62 o 
   4   0   7      643.96      651.81     13.16 o 
   5   0   7       10.63       18.89      4.74 o 
   6   0   7       54.49       48.83      8.21 o 
   7   0   7       46.41       41.20      9.17 o 
   8   0   7      362.42      393.17     17.21 o 
   9   0   7       20.93       30.97      9.97 o 
  10   0   7        5.17       18.32     10.77 o 
  11   0   7      253.63      255.40     18.01 o 
  12   0   7       19.49       19.53     12.04 o 
  13   0   7       14.51        6.15     13.89 o 
 -13   1   7        6.42       -7.79     12.70 o 
 -12   1   7       15.37       24.63     13.20 o 
 -11   1   7       23.08       19.14     11.62 o 
 -10   1   7      172.71      155.37     22.09 o 
  -9   1   7       19.52       17.79      9.97 o 
  -8   1   7       44.53       45.70     10.07 o 
  -7   1   7      207.02      193.94     27.67 o 
  -6   1   7      508.41      481.44     46.24 o 
  -5   1   7      257.03      223.69     24.53 o 
  -4   1   7      342.60      320.48     37.68 o 
  -3   1   7      345.41      334.34     13.80 o 
  -2   1   7      574.09      604.57     33.38 o 
  -1   1   7      888.01      887.45     29.78 o 
   0   1   7     1887.66     1808.94     54.57 o 
   1   1   7      869.10      870.23     26.24 o 
   2   1   7      505.05      504.59     14.65 o 
   3   1   7      341.15      330.68      9.17 o 
   4   1   7      295.90      281.09      9.53 o 
   5   1   7      268.99      247.80     14.06 o 
   6   1   7      440.77      468.90     19.06 o 
   7   1   7      205.24      200.84     11.38 o 
   8   1   7       40.29       57.77      8.67 o 
   9   1   7       14.47       14.37      8.48 o 
  10   1   7      154.32      144.41     14.44 o 
  11   1   7       22.96       30.16     13.00 o 
  12   1   7       13.38        6.49     13.02 o 
  13   1   7        8.00       16.89     13.84 o 
 -13   2   7       12.27       16.40     12.88 o 
 -12   2   7       28.58       12.36     11.83 o 
 -11   2   7       36.89       31.56     12.20 o 
 -10   2   7       33.94       29.36     10.28 o 
  -9   2   7       70.77       69.34     11.40 o 
  -8   2   7       97.03       96.73     16.31 o 
  -7   2   7      107.96       91.95     19.45 o 
  -6   2   7       59.31       34.56     11.54 o 
  -5   2   7      309.88      245.77     43.79 o 
  -4   2   7      351.51      309.63     51.70 o 
  -3   2   7      768.89      801.29     71.26 o 
  -2   2   7     1679.19     1656.74    127.09 o 
  -1   2   7      637.40      607.75     41.78 o 
   0   2   7     1839.69     1800.69    118.49 o 
   1   2   7      531.73      481.68     28.63 o 
   2   2   7     1488.18     1531.77     65.62 o 
   3   2   7      743.37      725.33     29.52 o 
   4   2   7      275.85      262.24     12.86 o 
   5   2   7      318.96      293.39     21.08 o 
   6   2   7       75.87       70.53      8.91 o 
   7   2   7      104.51      104.42      7.52 o 
   8   2   7      151.24      166.55     15.43 o 
   9   2   7      113.75      104.71     11.37 o 
  10   2   7       49.24       57.27     10.30 o 
  11   2   7       39.11       49.95     10.86 o 
  12   2   7       28.09       32.59     11.82 o 
  13   2   7       11.46        7.97     11.63 o 
 -12   3   7        4.78        8.49     11.51 o 
 -11   3   7       85.32       98.16     22.27 o 
 -10   3   7       32.50       32.64     12.74 o 
  -9   3   7        2.28       -4.67      8.39 o 
  -8   3   7       40.59       33.45     15.12 o 
  -7   3   7      313.52      284.05     89.34 o 
  -6   3   7       56.57       46.55     18.26 o 
  -5   3   7      170.52      163.10     52.52 o 
  -4   3   7      697.32      587.26    154.41 o 
  -3   3   7       48.50       39.74      7.65 o 
  -2   3   7      596.05      651.06     48.73 o 
  -1   3   7      899.91      762.03    111.65 o 
   0   3   7        0.09        2.65      2.86 o 
   1   3   7      895.12      804.99     89.31 o 
   2   3   7      554.04      529.89     39.08 o 
   3   3   7       42.35       40.64      4.17 o 
   4   3   7      666.80      616.97     52.54 o 
   5   3   7      192.44      209.38     18.87 o 
   6   3   7       44.30       41.52      5.96 o 
   7   3   7      336.36      347.02     23.96 o 
   8   3   7       28.19       30.41      8.02 o 
   9   3   7        3.47       -1.51      8.34 o 
  10   3   7       40.39       44.11     10.41 o 
  11   3   7       71.38       92.20     13.67 o 
  12   3   7        8.76        7.69     10.72 o 
 -12   4   7       17.31       23.34     19.07 o 
 -11   4   7       44.74       29.66     11.74 o 
 -10   4   7       23.50       13.60     12.42 o 
  -9   4   7      121.81      127.29     55.21 o 
  -8   4   7      169.02      124.62     49.88 o 
  -7   4   7      206.10      157.19     66.76 o 
  -6   4   7      600.71      475.93    147.26 o 
  -5   4   7      868.16      775.58    250.91 o 
  -4   4   7      120.92       86.68     22.34 o 
  -3   4   7     1468.68     1279.42    253.92 o 
  -2   4   7       72.61       81.48     14.68 o 
  -1   4   7     1514.29     1564.39     57.86 o 
   0   4   7      365.92      338.59     43.51 o 
   1   4   7     1300.79     1194.35     81.87 o 
   2   4   7       41.77       42.03      3.67 o 
   3   4   7     1218.48     1101.96    122.14 o 
   4   4   7      131.62       99.61     10.58 o 
   5   4   7      763.61      707.66     76.54 o 
   6   4   7      658.46      604.98     58.91 o 
   7   4   7      256.20      253.88     27.09 o 
   8   4   7      177.03      164.14     14.81 o 
   9   4   7      156.10      178.82     14.99 o 
  10   4   7       25.83       26.06      9.99 o 
  11   4   7       59.22       57.64     11.56 o 
  12   4   7       17.75       28.15     11.35 o 
 -12   5   7       20.76       18.95     21.46 o 
 -11   5   7       83.90       79.54     42.48 o 
 -10   5   7        2.51       -1.78      7.56 o 
  -9   5   7       57.03       33.65     24.59 o 
  -8   5   7       89.55       62.72     29.49 o 
  -7   5   7       16.44        7.20      7.66 o 
  -6   5   7      107.65       88.94     30.43 o 
  -5   5   7      895.80      760.69    191.93 o 
  -4   5   7      155.49      156.67     43.48 o 
  -3   5   7      161.31      138.65     21.40 o 
  -2   5   7      263.98      243.09     40.34 o 
  -1   5   7      516.29      520.27     30.11 o 
   0   5   7       96.02       94.30      5.93 o 
   1   5   7      517.60      460.34     32.46 o 
   2   5   7      262.38      223.42     12.67 o 
   3   5   7      159.80      140.63     17.11 o 
   4   5   7      170.53      164.67     19.48 o 
   5   5   7      898.07      817.50     83.40 o 
   6   5   7      162.11      147.23     10.79 o 
   7   5   7       20.38       15.13      6.23 o 
   8   5   7      122.34      129.15     11.74 o 
   9   5   7       55.58       46.48      8.52 o 
  10   5   7        5.25       10.08      9.62 o 
  11   5   7       85.06       85.52     13.62 o 
  12   5   7       18.34       25.00     12.00 o 
 -11   6   7        9.90        7.53     20.83 o 
 -10   6   7       24.31        8.29      8.78 o 
  -9   6   7       33.36        9.99     17.57 o 
  -8   6   7       23.55       17.71      8.66 o 
  -7   6   7       86.69       52.61     18.51 o 
  -6   6   7      234.76      204.89     78.74 o 
  -5   6   7      350.12      322.19     86.90 o 
  -4   6   7     1622.57     1873.61     44.80 o 
  -3   6   7       33.51       38.40      8.43 o 
  -2   6   7     1863.21     1823.34    274.37 o 
  -1   6   7      324.54      294.01     13.69 o 
   0   6   7      453.62      470.58     12.04 o 
   1   6   7      371.79      380.10     14.12 o 
   2   6   7     1670.43     1536.71     90.62 o 
   3   6   7       43.88       50.36      6.39 o 
   4   6   7     1447.23     1315.71    186.17 o 
   5   6   7      367.06      338.32     41.15 o 
   6   6   7      202.78      198.94     23.36 o 
   7   6   7       86.69       75.25      8.23 o 
   8   6   7       37.47       50.60      8.13 o 
   9   6   7       34.54       34.15      8.47 o 
  10   6   7       44.40       43.64     10.65 o 
  11   6   7       14.00        5.71     10.63 o 
 -11   7   7        6.15       -0.55     13.37 o 
 -10   7   7       48.75       77.65     12.03 o 
  -9   7   7       35.59       17.73     17.25 o 
  -8   7   7       22.32       11.83      8.89 o 
  -7   7   7       49.92       49.30     22.96 o 
  -6   7   7       32.28       29.80     10.42 o 
  -5   7   7      151.17      138.74     39.84 o 
  -4   7   7       13.91       21.68      8.35 o 
  -3   7   7       72.30       71.05     19.01 o 
  -2   7   7      151.26      148.54     12.11 o 
  -1   7   7      243.59      241.91     26.04 o 
   0   7   7      229.07      212.85     16.47 o 
   1   7   7      258.97      254.46     14.23 o 
   2   7   7      154.08      153.46      7.82 o 
   3   7   7       57.96       56.56      7.04 o 
   4   7   7       29.95       32.18      5.88 o 
   5   7   7      134.90      133.12     16.37 o 
   6   7   7       54.39       50.82      7.51 o 
   7   7   7       74.99       66.95      8.62 o 
   8   7   7       19.30       20.93      7.54 o 
   9   7   7       51.00       56.06      9.23 o 
  10   7   7       52.68       46.27     11.44 o 
  11   7   7       11.42        9.84     11.46 o 
 -10   8   7       63.81       81.38     12.63 o 
  -9   8   7       28.48       20.70     19.58 o 
  -8   8   7      178.96      147.02     74.66 o 
  -7   8   7      227.26      200.11     74.73 o 
  -6   8   7       92.09       86.27     14.43 o 
  -5   8   7      309.58      274.34     70.15 o 
  -4   8   7      104.32       88.55     15.06 o 
  -3   8   7      297.62      294.54     48.12 o 
  -2   8   7       20.05       18.73      8.64 o 
  -1   8   7      208.11      185.09     19.89 o 
   0   8   7      117.57      114.00      9.63 o 
   1   8   7      173.11      145.27     10.33 o 
   2   8   7       24.61       23.40      5.82 o 
   3   8   7      247.80      276.64     17.28 o 
   4   8   7       92.43       87.58     13.82 o 
   5   8   7      246.22      236.75     28.70 o 
   6   8   7       76.53       72.90      8.60 o 
   7   8   7      224.64      218.84     31.99 o 
   8   8   7      179.61      178.85     21.92 o 
   9   8   7       39.95       35.35      9.44 o 
  10   8   7       68.29       79.57     12.61 o 
  -9   9   7       29.05       56.09     22.46 o 
  -8   9   7       16.96       22.59     17.94 o 
  -7   9   7       60.68       59.42     46.37 o 
  -6   9   7       15.32        3.84      9.31 o 
  -5   9   7       67.59       64.39     18.76 o 
  -4   9   7      196.42      154.64     40.53 o 
  -3   9   7      210.03      175.26     39.72 o 
  -2   9   7      119.54      119.21     19.58 o 
  -1   9   7      166.36      177.61     13.81 o 
   0   9   7       35.90       33.75      8.08 o 
   1   9   7      171.93      178.07     11.43 o 
   2   9   7      139.86      127.21      9.01 o 
   3   9   7      201.57      200.67     18.33 o 
   4   9   7      176.36      198.09     23.82 o 
   5   9   7       55.53       71.84     10.56 o 
   6   9   7       11.56        9.52      6.76 o 
   7   9   7       57.58       47.74      9.91 o 
   8   9   7       20.83       20.55      8.15 o 
   9   9   7       31.22       30.65      9.71 o 
  -8  10   7       95.09      102.77     24.22 o 
  -7  10   7       59.40       69.77     22.09 o 
  -6  10   7       99.53       92.61     22.78 o 
  -5  10   7       61.05       59.35     17.00 o 
  -4  10   7       78.28       72.55     18.07 o 
  -3  10   7        6.61       16.29     10.16 o 
  -2  10   7       30.04       29.96     10.64 o 
  -1  10   7       15.65       18.35     10.45 o 
   0  10   7        1.95        4.80      7.84 o 
   1  10   7       19.83       14.84      8.46 o 
   2  10   7       34.06       27.14      9.22 o 
   3  10   7        6.55       10.90      8.62 o 
   4  10   7       73.09       76.49     17.59 o 
   5  10   7       76.43       80.78     11.64 o 
   6  10   7       87.78       88.70     12.43 o 
   7  10   7       50.59       54.49      9.48 o 
   8  10   7       92.81       84.10     10.69 o 
  -7  11   7       43.56       50.70     22.34 o 
  -6  11   7       29.97       33.59     11.70 o 
  -5  11   7       60.60       58.63     13.93 o 
  -4  11   7       11.56       13.14     13.43 o 
  -3  11   7       21.24       30.77     11.59 o 
  -2  11   7       31.17       32.11     11.61 o 
  -1  11   7       58.36       56.01     11.79 o 
   0  11   7      136.17      127.21     12.05 o 
   1  11   7       62.62       75.30     11.42 o 
   2  11   7       35.71       50.44      9.95 o 
   3  11   7       24.36       28.42     12.42 o 
   4  11   7       15.58       27.79     12.90 o 
   5  11   7       60.98       71.92     12.02 o 
   6  11   7       19.22       24.53     11.65 o 
   7  11   7       44.92       58.08     13.20 o 
  -6  12   7        7.72       -0.25     20.83 o 
  -5  12   7       28.29       22.38     11.62 o 
  -4  12   7       22.59       13.43     11.12 o 
  -3  12   7        2.73       -2.00     11.12 o 
  -2  12   7       93.24       93.68     26.23 o 
  -1  12   7        0.69        2.88     11.48 o 
   0  12   7        8.75       12.39     11.32 o 
   1  12   7        0.66        0.62      9.37 o 
   2  12   7      112.95      107.53     12.43 o 
   3  12   7        4.63        1.82      9.45 o 
   4  12   7       36.43       22.00     13.11 o 
   5  12   7       25.69       28.89     14.38 o 
   6  12   7       11.21       17.48     15.53 o 
  -3  13   7       39.86       33.18     13.08 o 
  -2  13   7        1.93        4.65     12.27 o 
  -1  13   7       16.68       17.85     12.99 o 
   0  13   7       12.54       20.92     13.07 o 
   1  13   7       20.37       21.62     10.88 o 
   2  13   7        0.71       -6.46     10.11 o 
   3  13   7       48.61       47.64     11.64 o 
   0   0   8      606.43      584.85     31.12 o 
   1   0   8       51.32       50.19      4.53 o 
   2   0   8      121.77      119.16      6.05 o 
   3   0   8      288.37      270.07     10.61 o 
   4   0   8      571.62      602.28     25.71 o 
   5   0   8        5.20       -2.45      7.27 o 
   6   0   8     1000.32      949.94     33.63 o 
   7   0   8       16.33       11.15      8.68 o 
   8   0   8      803.27      755.27     49.06 o 
   9   0   8       67.40       83.75     12.63 o 
  10   0   8      114.53       97.64     14.72 o 
  11   0   8       25.36       30.38     14.62 o 
  12   0   8        8.13        7.96     12.73 o 
 -12   1   8        3.52       -8.08     12.05 o 
 -11   1   8       18.96       23.47     12.93 o 
 -10   1   8       35.81       41.20     12.02 o 
  -9   1   8       15.45       16.33     10.42 o 
  -8   1   8       63.33       64.61     12.30 o 
  -7   1   8       22.50       26.23     10.85 o 
  -6   1   8       26.70       24.56      8.03 o 
  -5   1   8      110.17       99.34     18.51 o 
  -4   1   8      251.23      214.11     30.93 o 
  -3   1   8      607.08      596.53     36.09 o 
  -2   1   8      276.16      281.88     16.90 o 
  -1   1   8      783.51      790.66     27.17 o 
   0   1   8       69.24       72.06      4.87 o 
   1   1   8      853.23      775.09     24.47 o 
   2   1   8      330.31      353.57     17.46 o 
   3   1   8      577.35      556.35     21.72 o 
   4   1   8      263.42      251.14      8.53 o 
   5   1   8      141.08      147.01      8.99 o 
   6   1   8       38.66       29.18      8.27 o 
   7   1   8       36.73       49.13     10.49 o 
   8   1   8       70.11       84.57     11.45 o 
   9   1   8       15.42       11.61     10.90 o 
  10   1   8       21.32       30.62     12.31 o 
  11   1   8       30.11       22.15     13.31 o 
  12   1   8        5.57        5.40     13.71 o 
 -12   2   8       10.55        8.91     12.90 o 
 -11   2   8       86.39       79.88     13.69 o 
 -10   2   8       25.01       33.00     11.83 o 
  -9   2   8      334.87      289.35     34.51 o 
  -8   2   8       41.09       46.69     11.61 o 
  -7   2   8     1116.59     1007.63    156.35 o 
  -6   2   8      136.68      119.44     29.93 o 
  -5   2   8      692.64      599.14    129.00 o 
  -4   2   8      221.27      211.72     42.98 o 
  -3   2   8      165.23      165.69     11.83 o 
  -2   2   8      623.68      631.00     45.56 o 
  -1   2   8       53.98       51.70      4.36 o 
   0   2   8      539.20      509.94     31.60 o 
   1   2   8      103.07       93.24      5.56 o 
   2   2   8      731.57      664.87     25.43 o 
   3   2   8      228.52      230.36      7.03 o 
   4   2   8      240.78      248.79      8.39 o 
   5   2   8      693.54      677.30     72.27 o 
   6   2   8      145.25      152.03     10.78 o 
   7   2   8     1152.54     1153.60     93.16 o 
   8   2   8       37.46       47.82      9.02 o 
   9   2   8      335.92      332.56     35.19 o 
  10   2   8       22.15       34.11     10.47 o 
  11   2   8       83.27       76.15     20.39 o 
  12   2   8       11.18       17.71     14.28 o 
 -12   3   8       17.04       18.96     13.26 o 
 -11   3   8       67.05       46.50     12.68 o 
 -10   3   8       58.82       47.63     12.11 o 
  -9   3   8      196.13      198.22     21.40 o 
  -8   3   8       41.52       58.12     25.72 o 
  -7   3   8       30.20       14.03      8.79 o 
  -6   3   8      271.36      230.31     54.27 o 
  -5   3   8      301.05      254.02     68.70 o 
  -4   3   8      330.91      296.60     62.30 o 
  -3   3   8      437.22      432.92     59.79 o 
  -2   3   8      344.12      334.45     22.35 o 
  -1   3   8      138.77      147.39     12.40 o 
   0   3   8     1031.05      896.48    101.57 o 
   1   3   8       99.62       83.22     11.01 o 
   2   3   8      359.30      328.08     26.22 o 
   3   3   8      497.74      463.19     31.88 o 
   4   3   8      299.86      287.81     18.31 o 
   5   3   8      273.26      260.48     23.41 o 
   6   3   8      205.16      200.46     21.01 o 
   7   3   8       30.99       14.41      6.20 o 
   8   3   8       39.47       56.22      9.36 o 
   9   3   8      188.87      192.70     22.61 o 
  10   3   8       61.69       80.84     11.57 o 
  11   3   8       50.43       44.45     11.76 o 
  12   3   8       21.68       41.10     12.60 o 
 -12   4   8       58.87       54.06     21.46 o 
 -11   4   8        4.00       10.03     11.72 o 
 -10   4   8      113.45       76.74     12.93 o 
  -9   4   8       18.05       12.98      9.80 o 
  -8   4   8      257.99      225.72     96.56 o 
  -7   4   8       15.79       10.41      8.70 o 
  -6   4   8      448.04      379.07    142.11 o 
  -5   4   8       49.04       51.67     16.63 o 
  -4   4   8      416.44      414.34    100.45 o 
  -3   4   8      271.62      248.27     44.42 o 
  -2   4   8      584.35      612.18    102.21 o 
  -1   4   8      912.66      925.48     65.24 o 
   0   4   8       30.97       28.68      5.65 o 
   1   4   8      894.02      712.98     92.52 o 
   2   4   8      768.02      697.81     63.76 o 
   3   4   8      249.36      219.65     13.21 o 
   4   4   8      527.43      484.10     64.50 o 
   5   4   8       52.73       63.97      6.56 o 
   6   4   8      448.64      415.97     47.77 o 
   7   4   8        2.99        2.53      6.04 o 
   8   4   8      231.99      226.09     38.75 o 
   9   4   8       11.03        4.51      9.15 o 
  10   4   8       93.66       94.47     14.76 o 
  11   4   8        1.07       -1.71     10.60 o 
  12   4   8       63.01       71.26     13.02 o 
 -11   5   8       42.16       31.48     12.02 o 
 -10   5   8       35.69       25.98     14.49 o 
  -9   5   8      131.07      105.45     42.23 o 
  -8   5   8        6.11        2.86      8.34 o 
  -7   5   8      215.33      182.41     85.52 o 
  -6   5   8      232.27      205.60     66.57 o 
  -5   5   8        9.84       12.82     10.79 o 
  -4   5   8      267.28      264.64     66.07 o 
  -3   5   8      202.58      182.56     38.77 o 
  -2   5   8      115.42      122.96     29.74 o 
  -1   5   8      119.89      103.37     18.01 o 
   0   5   8        7.18        8.60      5.56 o 
   1   5   8      148.52      156.31      8.16 o 
   2   5   8      116.77      113.19      9.15 o 
   3   5   8      211.52      203.41     14.09 o 
   4   5   8      188.85      179.44     17.99 o 
   5   5   8        3.73        3.37      5.35 o 
   6   5   8      259.54      284.15     34.81 o 
   7   5   8      173.05      168.56     15.40 o 
   8   5   8        5.81        0.72      7.00 o 
   9   5   8      113.25      115.74     15.05 o 
  10   5   8       30.79       24.42     10.68 o 
  11   5   8       49.95       50.08     12.43 o 
 -11   6   8      127.56      176.93     28.11 o 
 -10   6   8        2.75       -1.22     10.52 o 
  -9   6   8      146.92      111.02     48.69 o 
  -8   6   8       45.60       23.76     14.81 o 
  -7   6   8       82.50       65.39     30.87 o 
  -6   6   8       74.52       77.79     29.36 o 
  -5   6   8      204.37      167.94     53.64 o 
  -4   6   8       10.90       13.77      7.87 o 
  -3   6   8      246.26      213.81     40.34 o 
  -2   6   8      390.42      360.32     52.89 o 
  -1   6   8      250.90      245.03     31.12 o 
   0   6   8      179.64      179.02     21.96 o 
   1   6   8      295.43      308.74     13.16 o 
   2   6   8      387.40      371.80      9.93 o 
   3   6   8      341.57      271.50     23.63 o 
   4   6   8        7.38        5.20      5.00 o 
   5   6   8      255.46      222.01     29.93 o 
   6   6   8       67.50       69.65      7.83 o 
   7   6   8       70.20       58.88     10.20 o 
   8   6   8       48.38       49.41      8.07 o 
   9   6   8      138.61      148.10     16.04 o 
  10   6   8        2.17        4.77     10.51 o 
  11   6   8      126.25      137.38     14.86 o 
 -10   7   8       90.07       98.05     16.06 o 
  -9   7   8        6.40       -8.00      8.49 o 
  -8   7   8      135.85      108.40     51.01 o 
  -7   7   8       95.10       72.71     32.00 o 
  -6   7   8        2.94        3.07      8.60 o 
  -5   7   8       60.31       61.05     13.24 o 
  -4   7   8       73.87       72.16     11.11 o 
  -3   7   8      109.92      100.05     17.94 o 
  -2   7   8      212.59      195.41     14.74 o 
  -1   7   8       59.43       53.70      9.31 o 
   0   7   8       15.87       17.94      8.57 o 
   1   7   8       43.66       48.41      6.97 o 
   2   7   8      244.24      238.34      9.18 o 
   3   7   8      118.48      118.26      8.41 o 
   4   7   8       94.34       80.97     10.35 o 
   5   7   8       55.51       66.30      7.52 o 
   6   7   8        1.11       -0.26      6.20 o 
   7   7   8      104.15      115.45     13.60 o 
   8   7   8      127.55      138.49     18.60 o 
   9   7   8        5.41       -1.91      7.98 o 
  10   7   8       84.62       75.44     13.33 o 
 -10   8   8       36.78       52.44     12.24 o 
  -9   8   8       42.54       29.69     13.55 o 
  -8   8   8       76.00       55.68     18.01 o 
  -7   8   8       51.38       49.63     24.16 o 
  -6   8   8       50.86       45.00     11.05 o 
  -5   8   8        8.24        5.84      9.07 o 
  -4   8   8        3.53        4.75      8.38 o 
  -3   8   8      141.42      129.09     12.80 o 
  -2   8   8      127.73      106.42     28.67 o 
  -1   8   8      165.40      183.02     25.22 o 
   0   8   8      351.32      323.54     25.85 o 
   1   8   8      175.22      181.74     12.24 o 
   2   8   8      150.23      138.38      8.34 o 
   3   8   8      147.61      150.30     12.50 o 
   4   8   8        9.99       23.74      8.80 o 
   5   8   8        9.45        8.81      6.30 o 
   6   8   8       78.69       59.42      8.31 o 
   7   8   8       57.89       45.74      8.26 o 
   8   8   8       66.18       69.56      9.58 o 
   9   8   8       31.62       35.81      9.32 o 
  10   8   8       29.63       30.71     11.73 o 
  -9   9   8       13.90       27.98     22.59 o 
  -8   9   8       14.02       14.08     10.40 o 
  -7   9   8       17.34       15.89     10.36 o 
  -6   9   8       60.44       50.90     18.13 o 
  -5   9   8       28.99       36.98     10.76 o 
  -4   9   8       52.44       49.64     11.55 o 
  -3   9   8      120.41      125.85     20.89 o 
  -2   9   8        3.66        3.09      9.73 o 
  -1   9   8        5.57        1.32      9.27 o 
   0   9   8       35.14       29.17     10.33 o 
   1   9   8       12.09        8.96      8.28 o 
   2   9   8        8.40       -4.25      7.56 o 
   3   9   8      117.51      122.41     10.21 o 
   4   9   8       54.48       59.24      8.71 o 
   5   9   8       51.84       59.23     10.82 o 
   6   9   8       82.32       95.75     12.24 o 
   7   9   8       16.85       20.23      7.96 o 
   8   9   8       11.05       14.56      8.47 o 
   9   9   8       13.21        5.45      8.92 o 
  -8  10   8        2.80       17.82     22.46 o 
  -7  10   8       38.30       37.00     12.80 o 
  -6  10   8       12.29       12.40     10.44 o 
  -5  10   8        0.73       -2.01      9.98 o 
  -4  10   8       30.44       40.87     11.79 o 
  -3  10   8       36.37       36.33     11.08 o 
  -2  10   8      119.19      116.23     18.82 o 
  -1  10   8       66.86       66.13     12.61 o 
   0  10   8       19.98       17.39     11.07 o 
   1  10   8       61.34       57.51     10.19 o 
   2  10   8       99.48      102.73     11.32 o 
   3  10   8       38.21       35.38      9.69 o 
   4  10   8       27.67       29.61      9.82 o 
   5  10   8        5.01        1.45     10.42 o 
   6  10   8       13.04        7.29     10.96 o 
   7  10   8       37.56       42.29     12.18 o 
   8  10   8        6.12       12.89     12.62 o 
  -6  11   8       55.41       49.87     21.58 o 
  -5  11   8       19.68       21.48     11.75 o 
  -4  11   8       31.58       28.47     11.92 o 
  -3  11   8       11.76        8.45     11.24 o 
  -2  11   8        1.86        0.38     11.02 o 
  -1  11   8       42.26       39.04     13.68 o 
   0  11   8       41.78       24.68     11.62 o 
   1  11   8       33.53       35.26     10.23 o 
   2  11   8        1.09        3.26      9.32 o 
   3  11   8        6.55        8.33      9.26 o 
   4  11   8       47.38       47.32     12.69 o 
   5  11   8       20.82       27.31     14.31 o 
   6  11   8       51.93       61.00     13.01 o 
  -4  12   8        2.94        1.78     11.48 o 
  -3  12   8       84.27       86.06     21.77 o 
  -2  12   8       28.33       16.81     12.42 o 
  -1  12   8       25.87       31.09     12.63 o 
   0  12   8       80.69       68.22     14.02 o 
   1  12   8       22.66       31.50     11.00 o 
   2  12   8       19.67       13.09     10.49 o 
   3  12   8       83.25       93.18     12.49 o 
   4  12   8        3.46       -5.98      9.71 o 
  -1  13   8        8.27       21.83     20.83 o 
   0  13   8       10.29        9.69     12.82 o 
   1  13   8        7.95       12.80     19.58 o 
   1   0   9     3157.79     3413.14     39.97 o 
   2   0   9       66.78       71.77      5.48 o 
   3   0   9      327.24      328.46     11.01 o 
   4   0   9      224.60      223.47     22.84 o 
   5   0   9       17.98       13.99      8.31 o 
   6   0   9       21.37       22.95      8.78 o 
   7   0   9        2.91        0.05      8.74 o 
   8   0   9       97.50       96.14     13.40 o 
   9   0   9        2.60        0.32     10.33 o 
  10   0   9        1.35       -1.63     11.76 o 
  11   0   9       61.96       85.27     15.18 o 
  12   0   9       11.26        4.59     12.47 o 
 -12   1   9        2.57        2.58     13.09 o 
 -11   1   9       36.33       27.53     13.19 o 
 -10   1   9      152.85      152.04     16.09 o 
  -9   1   9       36.32       46.78     12.07 o 
  -8   1   9       84.65       78.84     12.33 o 
  -7   1   9       38.54       37.18      9.89 o 
  -6   1   9      302.38      245.98     47.12 o 
  -5   1   9      131.75      121.35     17.94 o 
  -4   1   9      176.64      169.30     24.47 o 
  -3   1   9      659.75      700.64     17.18 o 
  -2   1   9      236.62      238.27     18.90 o 
  -1   1   9        9.04        9.12      4.12 o 
   0   1   9        9.58        4.51      3.96 o 
   1   1   9       24.81       26.50      4.56 o 
   2   1   9      280.03      261.36     13.93 o 
   3   1   9      536.68      547.15     17.41 o 
   4   1   9      202.93      204.14      8.75 o 
   5   1   9       94.28       90.76     13.05 o 
   6   1   9      295.58      279.45     19.20 o 
   7   1   9       42.78       46.62     14.81 o 
   8   1   9       87.11      100.43     15.56 o 
   9   1   9       44.12       62.31     12.91 o 
  10   1   9      132.14      151.86     17.03 o 
  11   1   9       34.22       40.74     14.02 o 
  12   1   9        1.18       -1.05     13.50 o 
 -11   2   9        0.83       -7.33     11.74 o 
 -10   2   9       37.70       47.63     12.38 o 
  -9   2   9        1.67       -7.98      9.83 o 
  -8   2   9       35.93       36.69     10.70 o 
  -7   2   9      206.83      208.48     31.81 o 
  -6   2   9       52.57       43.01     12.30 o 
  -5   2   9      263.95      227.35     46.24 o 
  -4   2   9       80.69       65.28      9.49 o 
  -3   2   9       18.80        9.36      7.08 o 
  -2   2   9     1635.33     1840.63     41.03 o 
  -1   2   9      193.66      203.77     18.61 o 
   0   2   9     1700.23     1700.81    127.69 o 
   1   2   9      149.71      139.24      7.59 o 
   2   2   9     1545.43     1499.41     76.40 o 
   3   2   9        9.63       10.22      4.44 o 
   4   2   9       73.17       70.08      5.46 o 
   5   2   9      258.85      259.56     12.68 o 
   6   2   9       40.45       25.20      9.68 o 
   7   2   9      217.36      217.34     20.89 o 
   8   2   9       34.05       25.02     10.64 o 
   9   2   9        1.61        1.72     10.14 o 
  10   2   9       42.03       52.89     13.49 o 
  11   2   9        1.09        3.43     12.26 o 
 -11   3   9       66.49       66.73     14.36 o 
 -10   3   9       25.80       23.64     13.49 o 
  -9   3   9       12.35        9.00     10.23 o 
  -8   3   9       27.77       30.09     10.72 o 
  -7   3   9       43.40       42.66     14.05 o 
  -6   3   9       22.96       17.25      8.88 o 
  -5   3   9      185.71      171.58     53.02 o 
  -4   3   9      340.02      304.27     52.39 o 
  -3   3   9       41.26       39.10      8.24 o 
  -2   3   9     1556.41     1595.71    222.11 o 
  -1   3   9      130.74      133.25     10.50 o 
   0   3   9       53.48       58.67      6.59 o 
   1   3   9      110.86       97.62      8.52 o 
   2   3   9     1511.74     1340.78    120.07 o 
   3   3   9       34.38       32.73      4.67 o 
   4   3   9      365.75      346.60     18.41 o 
   5   3   9      223.60      224.16     17.46 o 
   6   3   9       11.91       12.80      7.03 o 
   7   3   9       59.15       66.39     18.51 o 
   8   3   9       22.60       41.53      9.54 o 
   9   3   9       11.50       13.55      9.59 o 
  10   3   9       37.60       45.90     19.76 o 
  11   3   9       56.67       63.92     15.03 o 
 -11   4   9       31.26       19.84     12.73 o 
 -10   4   9       16.63       14.22     12.24 o 
  -9   4   9       39.63       30.48     14.87 o 
  -8   4   9      175.04      164.46     46.30 o 
  -7   4   9        9.59        1.81      9.48 o 
  -6   4   9      233.68      199.38     67.95 o 
  -5   4   9      259.01      216.16     50.63 o 
  -4   4   9        7.77        8.24      8.29 o 
  -3   4   9      706.38      639.78    119.71 o 
  -2   4   9        4.75       -0.80      7.52 o 
  -1   4   9      677.46      663.24     86.65 o 
   0   4   9        6.60       11.19      6.02 o 
   1   4   9      641.22      655.93     20.11 o 
   2   4   9        7.41        9.79      4.54 o 
   3   4   9      662.27      599.21     56.54 o 
   4   4   9        1.36        0.93      4.25 o 
   5   4   9      253.17      230.60     20.43 o 
   6   4   9      249.88      242.93     24.58 o 
   7   4   9       21.81       28.46      7.24 o 
   8   4   9      187.04      174.07     28.98 o 
   9   4   9       57.03       65.31     11.36 o 
  10   4   9       18.01       20.06     10.64 o 
  11   4   9       30.59       33.87     13.43 o 
 -11   5   9       23.47       11.52     12.77 o 
 -10   5   9        8.93       -0.34     10.79 o 
  -9   5   9       15.45       18.64     10.85 o 
  -8   5   9       10.39        6.84     16.75 o 
  -7   5   9       12.14        1.92      9.31 o 
  -6   5   9       96.15       99.35     39.84 o 
  -5   5   9      189.62      148.28     37.08 o 
  -4   5   9      249.85      259.94     63.93 o 
  -3   5   9      237.15      204.40     39.34 o 
  -2   5   9      195.43      189.67     31.56 o 
  -1   5   9       40.93       32.43      9.21 o 
   0   5   9       14.46       15.77      8.37 o 
   1   5   9       31.84       44.62      6.93 o 
   2   5   9      155.59      179.69      9.35 o 
   3   5   9      245.58      241.37     18.69 o 
   4   5   9      261.00      258.94     19.30 o 
   5   5   9      195.58      177.27     17.25 o 
   6   5   9      109.71      120.04     13.47 o 
   7   5   9        9.25        2.84      6.64 o 
   8   5   9       22.30       20.42      9.56 o 
   9   5   9       18.07       17.91     10.40 o 
  10   5   9        7.12       10.98     10.65 o 
  11   5   9       29.77       19.16     11.76 o 
 -10   6   9        3.66        4.48     10.75 o 
  -9   6   9       17.98        3.01     10.66 o 
  -8   6   9        7.42       -9.70     10.85 o 
  -7   6   9      126.73      117.26     34.07 o 
  -6   6   9      204.42      188.08     73.16 o 
  -5   6   9      197.28      180.36     54.27 o 
  -4   6   9      336.01      287.73     68.45 o 
  -3   6   9       70.90       72.64     20.08 o 
  -2   6   9      407.51      350.36     56.84 o 
  -1   6   9      155.90      155.24     34.13 o 
   0   6   9       56.62       52.07      9.30 o 
   1   6   9      176.21      197.77     11.51 o 
   2   6   9      380.24      368.36     12.70 o 
   3   6   9       82.91       95.60      7.31 o 
   4   6   9      323.26      283.21     22.83 o 
   5   6   9      208.49      206.16     22.00 o 
   6   6   9      197.60      182.61     24.45 o 
   7   6   9      111.55      107.38     11.96 o 
   8   6   9       13.86        8.72      7.90 o 
   9   6   9       11.98       10.12     10.42 o 
  10   6   9        8.40       18.57     11.46 o 
 -10   7   9        9.02       -0.51     10.87 o 
  -9   7   9       18.81        4.95     10.22 o 
  -8   7   9       10.40        7.11     13.74 o 
  -7   7   9       20.11       19.20     10.68 o 
  -6   7   9       48.97       36.38     13.11 o 
  -5   7   9      210.74      193.55     52.64 o 
  -4   7   9       16.97       20.48      9.65 o 
  -3   7   9       66.01       61.31     19.20 o 
  -2   7   9       22.12       25.02      9.20 o 
  -1   7   9       98.11      100.76     13.68 o 
   0   7   9        0.69        6.21      8.24 o 
   1   7   9       98.77       94.81     11.21 o 
   2   7   9       21.91       33.23      6.24 o 
   3   7   9       50.34       60.65      6.94 o 
   4   7   9       16.44       20.45      6.43 o 
   5   7   9      195.34      228.27     11.38 o 
   6   7   9       36.85       33.78      7.58 o 
   7   7   9       23.15       18.68      7.42 o 
   8   7   9        8.52        8.70      7.38 o 
   9   7   9       25.14       32.58      9.33 o 
  10   7   9       13.22       17.19     16.31 o 
  -9   8   9       23.53       16.35     11.41 o 
  -8   8   9       78.72       55.20     29.18 o 
  -7   8   9       43.93       38.30     25.60 o 
  -6   8   9      118.32      103.18     49.88 o 
  -5   8   9      209.08      186.92     46.81 o 
  -4   8   9       30.76       29.33     10.49 o 
  -3   8   9       33.99       40.29     10.41 o 
  -2   8   9        2.59        6.35     12.30 o 
  -1   8   9       14.00       14.62      9.54 o 
   0   8   9      108.42      104.11     16.94 o 
   1   8   9       13.14       13.24     10.20 o 
   2   8   9       10.17       11.26      8.25 o 
   3   8   9       27.13       35.20      6.88 o 
   4   8   9       32.69       39.73      7.27 o 
   5   8   9      194.40      222.87     15.50 o 
   6   8   9      106.26      136.22     14.33 o 
   7   8   9       41.45       38.52      8.65 o 
   8   8   9       81.34       86.91     11.28 o 
   9   8   9       28.98       25.24      9.49 o 
  -8   9   9        8.71        0.41     10.44 o 
  -7   9   9       51.18       42.28     23.65 o 
  -6   9   9       24.83       16.24     10.51 o 
  -5   9   9       36.07       25.51     11.44 o 
  -4   9   9      126.09       96.50     16.94 o 
  -3   9   9       14.65        7.54     10.18 o 
  -2   9   9       17.83       17.04     10.06 o 
  -1   9   9       44.82       59.55     18.51 o 
   0   9   9        3.39       -0.43     10.29 o 
   1   9   9       47.39       49.48     11.61 o 
   2   9   9        8.86        7.98      8.86 o 
   3   9   9       15.40       16.45      8.65 o 
   4   9   9      118.38      136.19      9.65 o 
   5   9   9       32.99       30.99      9.01 o 
   6   9   9       19.56       10.33     10.64 o 
   7   9   9       45.61       74.17     12.84 o 
   8   9   9        8.74       13.23     12.31 o 
  -7  10   9       42.08       40.95     12.90 o 
  -6  10   9       36.11       39.53     12.31 o 
  -5  10   9       12.38        5.80     11.23 o 
  -4  10   9       38.20       39.24     12.02 o 
  -3  10   9        6.21        9.53     11.15 o 
  -2  10   9        4.63        3.15     10.72 o 
  -1  10   9        5.65        0.42      9.95 o 
   0  10   9       36.39       48.56     13.22 o 
   1  10   9        6.82        5.64     11.28 o 
   2  10   9        8.10       -3.39      8.97 o 
   3  10   9        6.09        9.99      9.41 o 
   4  10   9       40.75       37.03     10.34 o 
   5  10   9       13.55       17.07      9.32 o 
   6  10   9       24.67       29.82     11.99 o 
   7  10   9       36.98       59.41     13.39 o 
  -5  11   9        3.65        8.73     11.98 o 
  -4  11   9       14.67       21.15     12.24 o 
  -3  11   9       31.89       49.00     19.39 o 
  -2  11   9       14.92       25.11     12.90 o 
  -1  11   9       54.86       60.27     13.95 o 
   0  11   9        3.24        9.28     11.64 o 
   1  11   9       56.73       35.52     13.44 o 
   2  11   9       15.19       14.26      9.84 o 
   3  11   9       28.71       21.86     10.91 o 
   4  11   9       19.76       16.53     10.50 o 
   5  11   9        1.45        2.91     12.52 o 
  -3  12   9       19.55       18.79     12.70 o 
  -2  12   9       48.80       49.62     14.45 o 
  -1  12   9        0.68       -8.60     12.27 o 
   0  12   9        3.98        0.86     12.00 o 
   1  12   9        0.76        3.94     13.21 o 
   2  12   9       51.82       45.32     12.28 o 
   0   0  10      710.81      665.74     80.25 o 
   1   0  10       93.81       98.63      6.57 o 
   2   0  10        4.62        4.46      4.61 o 
   3   0  10       42.67       45.23      6.98 o 
   4   0  10      305.28      310.89     15.52 o 
   5   0  10        9.79        0.48      8.91 o 
   6   0  10     1029.61     1087.80     56.53 o 
   7   0  10        9.02        8.52     10.09 o 
   8   0  10      122.86      130.53     15.12 o 
   9   0  10       56.54       70.02     14.27 o 
  10   0  10        6.61       -2.07     11.45 o 
  11   0  10        1.93        1.07     13.44 o 
 -11   1  10        4.66       -3.62     13.25 o 
 -10   1  10        4.38        1.66     12.02 o 
  -9   1  10       34.94       25.08     11.40 o 
  -8   1  10       13.15        8.43     10.35 o 
  -7   1  10       30.46       17.74      9.97 o 
  -6   1  10       98.40       95.48     12.77 o 
  -5   1  10       49.06       38.71     10.38 o 
  -4   1  10      227.82      213.36     16.44 o 
  -3   1  10      351.62      354.67     48.81 o 
  -2   1  10       46.44       50.97      6.69 o 
  -1   1  10     1229.16     1309.21     59.80 o 
   0   1  10       70.84       69.46      6.06 o 
   1   1  10     1194.07     1127.64     45.88 o 
   2   1  10      103.60       96.73      6.48 o 
   3   1  10      300.89      311.54      9.91 o 
   4   1  10      264.17      281.92     13.62 o 
   5   1  10       29.17       24.84      9.74 o 
   6   1  10      113.48      108.40     19.26 o 
   7   1  10       28.38       33.18     10.87 o 
   8   1  10        5.89       10.81     10.36 o 
   9   1  10       46.75       49.90     12.99 o 
  10   1  10        4.25       -0.33     12.86 o 
  11   1  10        7.97        9.44     15.69 o 
 -11   2  10        7.38        0.06     12.91 o 
 -10   2  10        4.46       18.89     12.73 o 
  -9   2  10      143.79      119.56     15.17 o 
  -8   2  10       19.87       19.69     12.17 o 
  -7   2  10      288.34      280.35     28.36 o 
  -6   2  10       33.40       15.48      9.73 o 
  -5   2  10      240.61      226.98     46.87 o 
  -4   2  10       34.83       31.60      9.51 o 
  -3   2  10       31.19       30.54     17.38 o 
  -2   2  10       69.36       98.03     16.44 o 
  -1   2  10       66.00       63.46      6.98 o 
   0   2  10      503.12      510.64     20.87 o 
   1   2  10      113.23       95.72      7.47 o 
   2   2  10       75.84       74.25      6.34 o 
   3   2  10       37.07       43.14      5.78 o 
   4   2  10       34.04       35.38      6.05 o 
   5   2  10      256.53      263.66     21.21 o 
   6   2  10       18.25       13.85      9.94 o 
   7   2  10      292.79      287.74     43.67 o 
   8   2  10       17.41       25.68     11.35 o 
   9   2  10      137.35      129.55     15.13 o 
  10   2  10        6.23        6.83     12.62 o 
  11   2  10        9.08       -5.82     13.50 o 
 -11   3  10        7.14       -0.49     12.79 o 
 -10   3  10       62.62       58.87     14.03 o 
  -9   3  10       26.17       37.04     14.49 o 
  -8   3  10       53.92       42.60     11.54 o 
  -7   3  10        5.26        1.84      9.25 o 
  -6   3  10       34.37       21.07      9.43 o 
  -5   3  10      391.76      326.21     79.62 o 
  -4   3  10       80.94       69.47     12.86 o 
  -3   3  10      117.12      159.87     20.01 o 
  -2   3  10       65.91       62.49      9.39 o 
  -1   3  10       71.76       96.51     10.38 o 
   0   3  10       39.78       46.61      7.12 o 
   1   3  10       93.68       99.48      8.35 o 
   2   3  10       73.45       63.24      6.54 o 
   3   3  10      150.56      173.94     15.23 o 
   4   3  10       70.45       73.11      6.17 o 
   5   3  10      404.80      400.11     28.24 o 
   6   3  10       29.91       29.05     13.24 o 
   7   3  10        3.90        3.64      9.84 o 
   8   3  10       53.16       50.73     12.33 o 
   9   3  10       22.36       26.18     13.26 o 
  10   3  10       68.99       77.82     15.89 o 
  11   3  10        4.83        2.26     17.69 o 
 -10   4  10       50.46       49.86     14.35 o 
  -9   4  10        0.16      -10.50     10.51 o 
  -8   4  10      120.23      118.42     37.08 o 
  -7   4  10        8.26       -8.76      8.76 o 
  -6   4  10      109.91      118.27     46.12 o 
  -5   4  10      104.80      129.48     38.71 o 
  -4   4  10       47.99       57.82     10.55 o 
  -3   4  10       50.64       66.48     18.38 o 
  -2   4  10      247.56      214.68     36.89 o 
  -1   4  10      399.07      424.63     33.00 o 
   0   4  10        5.31        5.55      6.19 o 
   1   4  10      380.00      430.99     37.14 o 
   2   4  10      258.28      251.75     14.75 o 
   3   4  10       44.79       44.87      6.02 o 
   4   4  10       44.99       52.06      7.23 o 
   5   4  10       83.68      106.75      8.58 o 
   6   4  10       99.81      114.50     10.16 o 
   7   4  10        1.10        5.78      9.90 o 
   8   4  10      112.48      133.38     37.65 o 
   9   4  10        0.76      -10.81     10.81 o 
  10   4  10       46.98       33.70     14.08 o 
 -10   5  10       34.89       30.45     16.25 o 
  -9   5  10       67.14       50.21     31.06 o 
  -8   5  10        7.62        4.05     14.49 o 
  -7   5  10       99.55       77.32     26.79 o 
  -6   5  10       25.44       23.55     10.46 o 
  -5   5  10       40.13       30.20     10.27 o 
  -4   5  10      179.55      192.07     33.38 o 
  -3   5  10      268.01      245.46     42.10 o 
  -2   5  10      152.78      148.16     30.05 o 
  -1   5  10        6.24       -2.69      8.65 o 
   0   5  10        0.01       -7.76      8.24 o 
   1   5  10        7.28       16.65      7.11 o 
   2   5  10      164.57      172.00     11.14 o 
   3   5  10      284.08      293.32     11.43 o 
   4   5  10      179.99      166.73     18.41 o 
   5   5  10       40.45       31.35      6.71 o 
   6   5  10       27.76       37.74      6.73 o 
   7   5  10       99.49      118.17     14.70 o 
   8   5  10        8.72       11.45      8.84 o 
   9   5  10       64.08       72.93     12.44 o 
  10   5  10       29.78       41.67     12.52 o 
  -9   6  10       46.04       27.98     13.62 o 
  -8   6  10        3.67       -7.89      9.85 o 
  -7   6  10        7.91        5.65     10.40 o 
  -6   6  10       27.05       30.20     10.93 o 
  -5   6  10      179.00      150.61     39.21 o 
  -4   6  10        3.27        8.80     12.99 o 
  -3   6  10       47.88       32.15     10.70 o 
  -2   6  10      248.86      212.30     38.90 o 
  -1   6  10       13.77       19.09      9.08 o 
   0   6  10      144.91      166.65     24.59 o 
   1   6  10       14.62       17.16      9.22 o 
   2   6  10      233.90      245.95     12.72 o 
   3   6  10       47.31       39.00      7.37 o 
   4   6  10        3.28        1.64      6.12 o 
   5   6  10      170.97      161.38     13.84 o 
   6   6  10       26.39       29.12      6.68 o 
   7   6  10        4.94        1.98      7.40 o 
   8   6  10        6.23        6.97      9.36 o 
   9   6  10       40.50       51.47     12.83 o 
  -9   7  10        1.87       -2.78     11.06 o 
  -8   7  10       31.70       25.01     12.44 o 
  -7   7  10        5.27        3.41     10.33 o 
  -6   7  10        6.37       14.65     10.96 o 
  -5   7  10       75.17       56.97     15.56 o 
  -4   7  10       11.64       15.12     12.99 o 
  -3   7  10        3.62        5.49      9.74 o 
  -2   7  10       61.00       86.55     18.01 o 
  -1   7  10        3.90        5.25     10.09 o 
   0   7  10        6.44       -1.46      9.09 o 
   1   7  10        4.90       -3.18      9.02 o 
   2   7  10       61.93       69.50     11.97 o 
   3   7  10        8.53        6.18      6.40 o 
   4   7  10       15.83       16.83      6.66 o 
   5   7  10       75.29       87.34      8.41 o 
   6   7  10        6.31       15.06      8.52 o 
   7   7  10        7.45        6.63      7.43 o 
   8   7  10       30.82       43.13      9.27 o 
   9   7  10        0.96        5.24     10.47 o 
  -8   8  10       27.80       24.31     15.56 o 
  -7   8  10        3.30       -5.71     10.16 o 
  -6   8  10       11.62       17.15     11.51 o 
  -5   8  10        8.72        5.08     10.49 o 
  -4   8  10        6.32       13.11     10.07 o 
  -3   8  10       50.27       52.56     23.65 o 
  -2   8  10       88.53       79.78     12.86 o 
  -1   8  10      166.83      173.52     22.84 o 
   0   8  10      132.13      109.66     21.58 o 
   1   8  10      169.62      188.66     16.06 o 
   2   8  10       86.67       84.51     19.58 o 
   3   8  10       47.06       44.55     10.04 o 
   4   8  10        8.44       14.70      7.16 o 
   5   8  10       10.62        7.32      7.36 o 
   6   8  10       21.89       44.55      9.60 o 
   7   8  10        9.03        3.86     10.60 o 
   8   8  10       24.87       31.65     12.62 o 
  -7   9  10        6.81        9.09     18.70 o 
  -6   9  10       16.77       32.82     12.42 o 
  -5   9  10        1.75       -2.17     10.54 o 
  -4   9  10        9.36        8.56     10.64 o 
  -3   9  10       53.52       48.23     13.09 o 
  -2   9  10        9.93       -0.16     11.06 o 
  -1   9  10        4.68       12.35     11.09 o 
   0   9  10        2.23       -4.68     10.47 o 
   1   9  10        4.80       11.01     11.09 o 
   2   9  10        7.28        6.21     11.18 o 
   3   9  10       52.61       56.13     10.67 o 
   4   9  10        9.47        9.22      9.78 o 
   5   9  10        6.49        9.70      8.06 o 
   6   9  10       18.94       29.48      9.59 o 
   7   9  10        6.36        7.43      9.58 o 
  -6  10  10        6.60        3.26     20.08 o 
  -5  10  10        4.36       -0.52     11.63 o 
  -4  10  10       52.68       63.47     17.88 o 
  -3  10  10        9.75        4.73     11.51 o 
  -2  10  10      134.93      138.37     26.98 o 
  -1  10  10       46.97       57.91     13.31 o 
   0  10  10       25.13       24.75     12.15 o 
   1  10  10       47.55       56.45     13.80 o 
   2  10  10      135.91      146.76     16.15 o 
   3  10  10        8.49       -1.52      9.19 o 
   4  10  10       53.56       59.79     11.67 o 
   5  10  10        8.70       10.03     10.68 o 
   6  10  10        7.51        7.70     12.52 o 
  -3  11  10        8.99        4.33     12.24 o 
  -2  11  10        3.36        4.97     12.32 o 
  -1  11  10        0.86       -4.07     12.02 o 
   0  11  10        0.69        1.77     11.68 o 
   1  11  10        0.92       -3.85     12.54 o 
   2  11  10        3.81        4.74     13.13 o 
   3  11  10        5.74        4.25     10.37 o 
   1   0  11      427.63      471.47     14.05 o 
   2   0  11       57.56       61.11      7.81 o 
   3   0  11       43.39       44.90      9.82 o 
   4   0  11       52.72       50.93     10.34 o 
   5   0  11        2.49       -0.94      9.93 o 
   6   0  11       31.66       23.52     10.71 o 
   7   0  11       26.33       36.56     11.93 o 
   8   0  11       16.44       14.32     12.49 o 
   9   0  11        6.61        9.09     12.54 o 
  10   0  11       28.91        9.96     13.93 o 
 -10   1  11       44.14       41.11     14.17 o 
  -9   1  11       36.70       52.96     14.71 o 
  -8   1  11       16.62       20.63     12.77 o 
  -7   1  11        1.67        4.72     10.89 o 
  -6   1  11       40.15       33.24     11.29 o 
  -5   1  11       35.15       29.87     10.29 o 
  -4   1  11       31.32       18.75     11.04 o 
  -3   1  11      114.99      117.81     11.87 o 
  -2   1  11       83.47       89.45     11.00 o 
  -1   1  11      130.17      134.85      9.37 o 
   0   1  11      225.15      222.17     11.48 o 
   1   1  11       94.31       94.72      7.22 o 
   2   1  11      115.13      109.82      7.50 o 
   3   1  11      109.63      118.66      9.37 o 
   4   1  11       46.60       35.81     10.22 o 
   5   1  11       20.07       16.37     10.08 o 
   6   1  11       47.59       36.01     11.67 o 
   7   1  11        3.93       14.02     10.99 o 
   8   1  11        9.85       14.55     12.49 o 
   9   1  11       34.41       49.70     13.89 o 
  10   1  11       40.70       56.09     15.47 o 
 -10   2  11        5.46       -0.28     12.64 o 
  -9   2  11        1.18       -9.94     12.55 o 
  -8   2  11        3.58        1.64     12.11 o 
  -7   2  11       27.22       40.12     12.04 o 
  -6   2  11       12.62       12.38     10.36 o 
  -5   2  11      106.96      105.61     29.05 o 
  -4   2  11       17.12       18.12     10.10 o 
  -3   2  11       16.35       11.73      9.41 o 
  -2   2  11      435.93      471.38     58.35 o 
  -1   2  11      173.68      200.88     18.13 o 
   0   2  11      117.96      148.29      9.98 o 
   1   2  11      168.86      182.24     10.98 o 
   2   2  11      429.38      455.75     20.96 o 
   3   2  11       24.00       19.15      5.94 o 
   4   2  11       11.28       17.81      7.11 o 
   5   2  11      124.79      124.19     13.20 o 
   6   2  11        8.76        9.90     10.55 o 
   7   2  11       32.05       46.96     12.75 o 
   8   2  11        7.62        6.26     11.30 o 
   9   2  11        1.32        1.51     12.01 o 
  10   2  11        4.13       17.44     13.78 o 
 -10   3  11        9.16       16.16     13.49 o 
  -9   3  11        1.02      -11.36     11.67 o 
  -8   3  11      106.98      127.89     28.74 o 
  -7   3  11        1.53        0.01     10.60 o 
  -6   3  11       21.18       13.68     10.93 o 
  -5   3  11       14.57       12.72     10.47 o 
  -4   3  11       96.98       83.70     12.29 o 
  -3   3  11      172.71      158.26     23.47 o 
  -2   3  11      417.48      422.41     54.40 o 
  -1   3  11       76.54       73.10     11.04 o 
   0   3  11        0.15        1.99      6.76 o 
   1   3  11       80.54       84.38      8.74 o 
   2   3  11      416.48      424.99     14.46 o 
   3   3  11      155.68      138.66     10.83 o 
   4   3  11       82.70       89.64      7.74 o 
   5   3  11       14.55        3.46      9.15 o 
   6   3  11       17.98       14.58     10.31 o 
   7   3  11        1.68        3.74     10.91 o 
   8   3  11      112.83      160.14     52.52 o 
   9   3  11        0.55        1.34     12.07 o 
  10   3  11        7.71       22.51     13.93 o 
  -9   4  11        8.04       -2.47     11.88 o 
  -8   4  11       47.90       46.05     13.73 o 
  -7   4  11        0.36       -9.13     10.79 o 
  -6   4  11       50.82       55.43     11.77 o 
  -5   4  11       45.31       26.97     11.24 o 
  -4   4  11        3.79        4.36     10.19 o 
  -3   4  11       77.00       79.99     13.62 o 
  -2   4  11       39.26       28.11     10.31 o 
  -1   4  11      127.03      121.18     12.37 o 
   0   4  11        3.80        6.77      8.76 o 
   1   4  11      126.29      139.08     11.22 o 
   2   4  11       58.21       55.86      8.77 o 
   3   4  11       80.72       98.49      9.74 o 
   4   4  11        0.61       -2.18      5.71 o 
   5   4  11       57.66       44.85      7.25 o 
   6   4  11       62.91       69.95     12.30 o 
   7   4  11        0.22        1.83      9.93 o 
   8   4  11       47.91       54.97     18.26 o 
   9   4  11        6.42        9.06     12.42 o 
  -9   5  11       23.16       12.20     13.53 o 
  -8   5  11        3.83       -6.55     17.13 o 
  -7   5  11       10.11       10.94     14.12 o 
  -6   5  11        3.09       -1.16     10.67 o 
  -5   5  11        6.38        1.18     10.79 o 
  -4   5  11       80.11       85.10     29.36 o 
  -3   5  11       52.46       45.82     11.22 o 
  -2   5  11       55.46       55.67     11.18 o 
  -1   5  11        1.91        4.56      9.08 o 
   0   5  11       43.93       33.29     10.60 o 
   1   5  11        0.20        1.44      8.29 o 
   2   5  11       55.44       65.90      9.32 o 
   3   5  11       53.05       60.08      9.07 o 
   4   5  11       70.67       81.79      8.64 o 
   5   5  11        4.50        4.52      6.99 o 
   6   5  11        2.11        2.29      6.60 o 
   7   5  11        8.10        1.91     10.66 o 
   8   5  11        3.26       10.40     11.20 o 
   9   5  11       24.82       25.27     13.61 o 
  -8   6  11        7.68        2.91     11.21 o 
  -7   6  11       66.39       75.37     37.39 o 
  -6   6  11       53.29       56.76     13.50 o 
  -5   6  11       81.46      102.15     31.18 o 
  -4   6  11       59.64       68.15     18.26 o 
  -3   6  11       22.62       25.19     11.36 o 
  -2   6  11      115.69      103.91     19.20 o 
  -1   6  11       25.61       25.99     10.56 o 
   0   6  11        2.14        1.42      9.98 o 
   1   6  11       23.08       22.81     10.04 o 
   2   6  11      127.84      136.23     15.43 o 
   3   6  11       24.30       41.29      9.17 o 
   4   6  11       60.85       82.25      9.23 o 
   5   6  11       79.02      121.94     10.08 o 
   6   6  11       58.81       66.81      9.23 o 
   7   6  11       70.68       94.09     12.36 o 
   8   6  11        9.46       15.78     12.01 o 
  -8   7  11        8.44        7.80     11.75 o 
  -7   7  11        5.88       -8.60     11.86 o 
  -6   7  11       15.43        9.46     13.43 o 
  -5   7  11       43.60       30.49     20.58 o 
  -4   7  11        8.14        0.64     11.21 o 
  -3   7  11       11.71       11.47     10.27 o 
  -2   7  11        2.85        1.39     10.38 o 
  -1   7  11       42.68       48.98     12.39 o 
   0   7  11        0.07       -0.21      9.84 o 
   1   7  11       44.27       47.88     11.56 o 
   2   7  11        1.41        0.79     10.38 o 
   3   7  11       11.05       12.68      9.89 o 
   4   7  11        4.77        4.04      7.63 o 
   5   7  11       45.10       42.76      9.14 o 
   6   7  11       17.82       21.09      7.88 o 
   7   7  11        6.61       12.95      8.18 o 
   8   7  11        5.73       -6.22     16.25 o 
  -7   8  11       37.84       27.25     18.51 o 
  -6   8  11       73.36       67.67     31.75 o 
  -5   8  11      112.75      107.69     31.06 o 
  -4   8  11       20.14       15.57     11.53 o 
  -3   8  11       13.44        6.07     11.79 o 
  -2   8  11       12.97       15.19     11.43 o 
  -1   8  11       10.23       15.91     11.13 o 
   0   8  11        5.20       -6.06     10.11 o 
   1   8  11       11.09       12.39     10.87 o 
   2   8  11       12.50       12.42     11.54 o 
   3   8  11       18.57       28.45     12.24 o 
   4   8  11       19.41       35.90     10.37 o 
   5   8  11      111.22      137.81     11.04 o 
   6   8  11       74.01       99.36     10.15 o 
   7   8  11       34.51       40.68      9.28 o 
  -6   9  11        4.63        0.42     11.32 o 
  -5   9  11       21.68        5.68     12.93 o 
  -4   9  11       51.93       65.96     24.28 o 
  -3   9  11       14.96       19.18     12.84 o 
  -2   9  11        2.36        0.34     11.25 o 
  -1   9  11        5.14        7.79     12.30 o 
   0   9  11        0.15        3.65     11.23 o 
   1   9  11        6.73       -1.06     11.78 o 
   2   9  11        3.84       -1.22     11.85 o 
   3   9  11       17.48       17.09     12.20 o 
   4   9  11       46.17       49.19     11.60 o 
   5   9  11       20.11       14.91     10.06 o 
   6   9  11        4.27       -1.29     12.51 o 
  -4  10  11       61.27       73.85     23.59 o 
  -3  10  11       27.93       33.48     14.07 o 
  -2  10  11        5.28       -2.26     11.97 o 
  -1  10  11       37.30       46.42     14.22 o 
   0  10  11        7.74       10.69     13.02 o 
   1  10  11       34.87       46.02     14.33 o 
   2  10  11        7.18       10.28     13.02 o 
   3  10  11       23.59       32.05     14.11 o 
   4  10  11       60.74       86.22     13.33 o 
   0   0  12      257.16      284.85     22.71 o 
   1   0  12        3.91        2.65      6.73 o 
   2   0  12       41.91       37.79     11.80 o 
   3   0  12       54.83       63.36     13.05 o 
   4   0  12       82.55       93.86     12.77 o 
   5   0  12        0.57       -0.17     10.73 o 
   6   0  12      159.41      188.47     16.45 o 
   7   0  12       13.20       16.52     12.06 o 
   8   0  12       28.62       35.56     14.28 o 
   9   0  12        0.17        8.77     13.21 o 
  -9   1  12        5.57        3.93     13.84 o 
  -8   1  12        7.07        0.99     12.95 o 
  -7   1  12       34.06       17.16     12.90 o 
  -6   1  12        4.64        4.17     12.17 o 
  -5   1  12       32.28       38.44     10.91 o 
  -4   1  12       34.70       33.82     11.27 o 
  -3   1  12       59.54       73.70     11.43 o 
  -2   1  12       26.93       37.61     10.43 o 
  -1   1  12      134.75      140.83     11.91 o 
   0   1  12        4.06        9.31      6.98 o 
   1   1  12      111.66      108.29     12.13 o 
   2   1  12       22.07       33.48      7.68 o 
   3   1  12       51.98       60.44     11.24 o 
   4   1  12       40.38       50.31     15.75 o 
   5   1  12       30.06       32.25     11.12 o 
   6   1  12        2.76       -1.05     11.09 o 
   7   1  12       29.28       21.00     12.88 o 
   8   1  12        3.18      -12.39     12.39 o 
   9   1  12        9.25        6.30     13.18 o 
  -9   2  12       21.24       11.59     13.63 o 
  -8   2  12        0.78        9.79     14.68 o 
  -7   2  12       57.39       74.34     22.84 o 
  -6   2  12       25.69       32.68     12.47 o 
  -5   2  12      105.71      110.30     26.29 o 
  -4   2  12       49.08       45.28     11.31 o 
  -3   2  12       15.22       28.67     10.91 o 
  -2   2  12       61.08       83.96     12.11 o 
  -1   2  12       12.33       13.41      9.67 o 
   0   2  12       13.52       18.32      7.27 o 
   1   2  12       15.80       11.00      7.29 o 
   2   2  12       51.38       61.65      8.88 o 
   3   2  12       10.78       16.07      7.49 o 
   4   2  12       42.87       40.15     12.49 o 
   5   2  12      114.33      128.17     19.51 o 
   6   2  12       27.07       24.21     11.34 o 
   7   2  12       62.38       94.37     14.95 o 
   8   2  12        0.85        1.89     11.93 o 
   9   2  12       22.22       25.22     14.65 o 
  -9   3  12        8.77        2.71     13.77 o 
  -8   3  12       40.70       25.71     13.29 o 
  -7   3  12        9.23        5.36     12.43 o 
  -6   3  12       19.04       17.69     11.71 o 
  -5   3  12       61.36       69.79     13.27 o 
  -4   3  12       25.61       24.48     11.45 o 
  -3   3  12       70.43       98.99     13.39 o 
  -2   3  12       15.38       20.48     10.06 o 
  -1   3  12       15.26       26.81     10.56 o 
   0   3  12        3.66        4.11      8.86 o 
   1   3  12       15.75       21.22      8.12 o 
   2   3  12       14.28       15.81      7.78 o 
   3   3  12       52.71       79.44      9.73 o 
   4   3  12       26.09       25.91      8.22 o 
   5   3  12       62.20       64.43     23.34 o 
   6   3  12       21.62       29.03     11.68 o 
   7   3  12        8.25        3.02     11.86 o 
   8   3  12       36.07       12.86     12.40 o 
   9   3  12        7.68       11.08     13.52 o 
  -8   4  12       22.61       28.73     14.74 o 
  -7   4  12       12.04        7.54     12.76 o 
  -6   4  12       48.63       51.80     13.99 o 
  -5   4  12        8.63        9.32     10.43 o 
  -4   4  12       11.73       11.16     10.96 o 
  -3   4  12       27.61       27.25     11.49 o 
  -2   4  12       93.50       92.99     20.52 o 
  -1   4  12       57.22       69.42     11.62 o 
   0   4  12        0.11       -4.56      9.07 o 
   1   4  12       54.85       66.18     12.05 o 
   2   4  12       75.86       71.02      9.53 o 
   3   4  12       26.25       22.68      8.75 o 
   4   4  12        8.70       13.65      8.46 o 
   5   4  12        4.44       19.32     18.45 o 
   6   4  12       45.74       36.98     13.55 o 
   7   4  12        6.20       -0.03     11.54 o 
   8   4  12       26.84       25.73     13.14 o 
  -8   5  12        8.77        6.52     12.49 o 
  -7   5  12       30.64       23.61     12.70 o 
  -6   5  12       15.92        3.60     11.52 o 
  -5   5  12        1.25        0.13     11.32 o 
  -4   5  12       25.85       44.86     12.90 o 
  -3   5  12       78.87       86.97     13.82 o 
  -2   5  12       12.44       18.56     11.03 o 
  -1   5  12        1.05       -0.62      9.73 o 
   0   5  12        1.80        3.03      9.68 o 
   1   5  12        0.72        4.44      9.57 o 
   2   5  12       11.46       13.93      9.91 o 
   3   5  12       88.56       94.21     10.77 o 
   4   5  12       30.73       46.57      9.84 o 
   5   5  12        1.64        5.77      9.33 o 
   6   5  12       16.70       12.92     20.20 o 
   7   5  12       35.39       30.24     12.57 o 
   8   5  12       10.98        8.77     12.32 o 
  -7   6  12       13.82       14.20     12.81 o 
  -6   6  12        5.00       -6.88     11.74 o 
  -5   6  12       31.78       41.03     12.93 o 
  -4   6  12        0.14       -6.09     10.64 o 
  -3   6  12       44.00       45.36     13.27 o 
  -2   6  12      100.24       98.61     13.79 o 
  -1   6  12       21.14       31.85     12.19 o 
   0   6  12       39.77       52.78     12.63 o 
   1   6  12       18.34       33.82     11.98 o 
   2   6  12       95.36      114.74     14.28 o 
   3   6  12       38.99       44.03     12.33 o 
   4   6  12        0.41        4.45      9.05 o 
   5   6  12       22.41       17.83      9.79 o 
   6   6  12        1.64       -2.56      9.72 o 
   7   6  12       12.28       33.25     22.84 o 
  -6   7  12        6.82       17.69     12.87 o 
  -5   7  12        0.59       -8.68     11.48 o 
  -4   7  12        6.89        9.71     11.30 o 
  -3   7  12        8.46       15.52     11.27 o 
  -2   7  12       36.57       34.95     12.33 o 
  -1   7  12       21.46       20.10     12.16 o 
   0   7  12        3.44        4.17     10.87 o 
   1   7  12       23.35       14.04     11.32 o 
   2   7  12       35.37       30.76     11.89 o 
   3   7  12        8.21        9.04     11.11 o 
   4   7  12       10.96       22.41     12.41 o 
   5   7  12        2.14       -7.75      8.33 o 
   6   7  12        7.16       11.27     10.46 o 
  -5   8  12       10.02        5.06     11.74 o 
  -4   8  12        2.57        8.66     12.92 o 
  -3   8  12       19.66       26.06     13.47 o 
  -2   8  12       28.05       30.46     12.76 o 
  -1   8  12       87.43       96.46     15.29 o 
   0   8  12       32.20       65.97     13.16 o 
   1   8  12       89.49      108.19     15.75 o 
   2   8  12       24.08       30.08     13.29 o 
   3   8  12       22.88       22.62     12.94 o 
   4   8  12        0.57        0.92     12.20 o 
   5   8  12       10.20       10.25     10.60 o 
  -3   9  12        5.40        7.60     13.01 o 
  -2   9  12       30.21       36.31     14.12 o 
  -1   9  12        2.55       -6.49     12.49 o 
   0   9  12       30.03       29.66     14.05 o 
   1   9  12        1.49        0.33     12.60 o 
   2   9  12       25.35       19.75     14.37 o 
   3   9  12        8.60       10.22     13.62 o 
   4   9  12        1.34        2.86     12.95 o 
   1   0  13      187.58      228.88     23.59 o 
   2   0  13        6.44       12.85      9.94 o 
   3   0  13       89.96      108.37     13.43 o 
   4   0  13       13.10       17.13     10.78 o 
   5   0  13        7.95        2.06     10.53 o 
   6   0  13       23.60       15.20     12.18 o 
   7   0  13        0.29       -7.49     11.43 o 
   8   0  13       15.22       24.25     13.49 o 
  -8   1  13       10.37       14.04     14.44 o 
  -7   1  13       25.76       29.71     14.28 o 
  -6   1  13       14.28       18.59     13.39 o 
  -5   1  13        9.62        6.39     11.79 o 
  -4   1  13        0.36      -10.58     10.58 o 
  -3   1  13        1.56       -0.23     10.54 o 
  -2   1  13       19.76       13.25     13.80 o 
  -1   1  13       11.90       28.89     10.49 o 
   0   1  13       55.54       61.80     11.48 o 
   1   1  13       10.02       12.50      9.93 o 
   2   1  13       30.11       26.35     15.69 o 
   3   1  13        0.29        2.84     10.25 o 
   4   1  13        0.58       -6.39     10.38 o 
   5   1  13       11.40       16.20     11.43 o 
   6   1  13       15.20       10.65     12.62 o 
   7   1  13       25.68       36.44     13.40 o 
   8   1  13        6.70       16.93     13.95 o 
  -8   2  13       21.93       20.67     20.01 o 
  -7   2  13        5.30        5.25     13.70 o 
  -6   2  13       26.67       23.72     13.13 o 
  -5   2  13       17.70       14.66     14.62 o 
  -4   2  13        9.93       15.96     11.70 o 
  -3   2  13        7.85       15.95     11.31 o 
  -2   2  13       95.47      106.27     13.66 o 
  -1   2  13       13.76       10.14     10.36 o 
   0   2  13       79.62      107.17     17.13 o 
   1   2  13       17.50       16.53     10.47 o 
   2   2  13      106.24      119.75     13.51 o 
   3   2  13       10.95        6.78     16.31 o 
   4   2  13       15.22       16.64     10.76 o 
   5   2  13       21.69       17.30     11.82 o 
   6   2  13       25.47       18.47     12.79 o 
   7   2  13        6.88       14.06     13.17 o 
   8   2  13       19.33       17.24     12.95 o 
  -7   3  13        5.20        9.84     13.63 o 
  -6   3  13       17.38       22.95     12.64 o 
  -5   3  13        8.87        8.28     12.41 o 
  -4   3  13        7.10       14.48     12.00 o 
  -3   3  13        3.92        2.57     11.35 o 
  -2   3  13       33.09       40.53     12.24 o 
  -1   3  13       39.32       46.16     11.51 o 
   0   3  13        3.58        1.91     10.16 o 
   1   3  13       49.44       62.14     12.02 o 
   2   3  13       37.37       38.77     11.67 o 
   3   3  13        5.13        2.91     10.20 o 
   4   3  13        6.40       21.96     17.57 o 
   5   3  13        6.49       14.68     19.20 o 
   6   3  13       16.05       19.12     12.36 o 
   7   3  13        6.32        9.84     12.84 o 
  -7   4  13       19.03        9.01     12.67 o 
  -6   4  13       30.12       40.82     13.80 o 
  -5   4  13       26.09       26.76     12.51 o 
  -4   4  13        9.37       12.46     11.19 o 
  -3   4  13       18.33       14.86     12.01 o 
  -2   4  13       37.49       22.11     12.19 o 
  -1   4  13       36.24       56.75     12.91 o 
   0   4  13        3.43        4.19      9.79 o 
   1   4  13       43.03       51.87     12.32 o 
   2   4  13       44.71       42.87     11.71 o 
   3   4  13       26.46       25.72     12.12 o 
   4   4  13       12.06       26.12     11.91 o 
   5   4  13       31.71       43.67     20.70 o 
   6   4  13       33.18       73.28     23.21 o 
   7   4  13       18.13       20.18     12.77 o 
  -6   5  13       12.76        9.60     13.40 o 
  -5   5  13       20.28       29.60     15.06 o 
  -4   5  13        9.30       11.27     12.11 o 
  -3   5  13        9.33       12.79     12.38 o 
  -2   5  13        3.74        1.23     11.69 o 
  -1   5  13       14.54       18.48     10.76 o 
   0   5  13        6.26       12.26     11.05 o 
   1   5  13       11.95       11.51     11.30 o 
   2   5  13        2.77        1.45     10.73 o 
   3   5  13        9.82        8.18     11.17 o 
   4   5  13        8.19       -5.88     11.42 o 
   5   5  13       20.82       54.71     21.33 o 
   6   5  13        8.58       20.96     22.21 o 
  -6   6  13        4.19        8.16     20.58 o 
  -5   6  13       38.84       39.42     21.21 o 
  -4   6  13       40.59       53.53     13.84 o 
  -3   6  13       22.07       28.39     13.42 o 
  -2   6  13       30.99       24.91     12.45 o 
  -1   6  13       14.68       17.39     12.67 o 
   0   6  13        8.67       13.58     12.19 o 
   1   6  13       12.14        4.05     11.06 o 
   2   6  13       37.59       46.93     13.34 o 
   3   6  13       21.97       31.27     12.63 o 
   4   6  13       46.02       62.94     13.72 o 
   5   6  13       37.40       53.48     14.47 o 
   6   6  13        6.40       21.58     23.09 o 
  -4   7  13        1.40       -6.55     12.20 o 
  -3   7  13        6.86       -3.68     12.72 o 
  -2   7  13        1.23       -5.08     12.26 o 
  -1   7  13       10.82        5.52     12.87 o 
   0   7  13        1.17        4.95     11.49 o 
   1   7  13        9.67        5.84     11.18 o 
   2   7  13        1.17        0.38     12.24 o 
   3   7  13        4.96        1.88     11.92 o 
   4   7  13        0.71        1.99     12.24 o 
   5   7  13       15.85       19.49     13.25 o 
  -3   8  13        6.88        0.13     18.45 o 
  -2   8  13       43.45       53.69     15.11 o 
  -1   8  13        0.93       -2.12     13.17 o 
   0   8  13       12.85        8.45     13.10 o 
   1   8  13        1.61        5.14     13.13 o 
   2   8  13       38.22       48.61     14.57 o 
   3   8  13       10.96       17.31     12.98 o 
   0   0  14       63.09       76.67     18.32 o 
   1   0  14       43.00       68.26     18.57 o 
   2   0  14       60.87       69.02     18.95 o 
   3   0  14       53.24       68.19     14.24 o 
   4   0  14       60.67       58.60     14.35 o 
   5   0  14        0.66      -11.93     11.93 o 
   6   0  14       28.11       42.26     14.96 o 
   7   0  14        3.92        5.90     19.20 o 
  -6   1  14        3.68       -0.72     13.51 o 
  -5   1  14        8.01       13.09     12.70 o 
  -4   1  14       10.71       16.74     12.26 o 
  -3   1  14       14.43       16.29     11.85 o 
  -2   1  14       12.41       20.54     11.60 o 
  -1   1  14       16.15       31.25     17.19 o 
   0   1  14        4.49        7.91     15.69 o 
   1   1  14        9.51        5.27     15.31 o 
   2   1  14       15.51       22.21     17.19 o 
   3   1  14       14.15        4.02     17.19 o 
   4   1  14       11.74       23.84     17.32 o 
   5   1  14        7.87        0.71     12.33 o 
   6   1  14        2.82       -5.39     13.16 o 
  -6   2  14        4.59       -0.13     13.39 o 
  -5   2  14       42.11       56.67     14.08 o 
  -4   2  14       52.60       61.97     13.73 o 
  -3   2  14       48.93       62.07     13.79 o 
  -2   2  14       12.29       10.50     11.77 o 
  -1   2  14       49.07       55.33     12.68 o 
   0   2  14        0.52       -2.38     15.31 o 
   1   2  14       44.52       56.22     19.32 o 
   2   2  14        6.76       24.72     17.07 o 
   3   2  14       40.69       34.88     18.95 o 
   4   2  14       49.06       67.76     20.96 o 
   5   2  14       39.20       32.12     21.21 o 
   6   2  14        4.48        5.61     12.81 o 
  -6   3  14        7.71       11.58     14.18 o 
  -5   3  14        4.26      -11.08     12.77 o 
  -4   3  14        3.72       -0.64     12.50 o 
  -3   3  14        1.69        6.52     12.29 o 
  -2   3  14       13.51       13.80     14.43 o 
  -1   3  14       18.91       17.36     12.07 o 
   0   3  14       52.26       85.28     13.79 o 
   1   3  14       20.98       15.81     17.19 o 
   2   3  14        8.95       20.08     16.19 o 
   3   3  14        1.57       11.92     18.95 o 
   4   3  14        4.70       -7.91     18.32 o 
   5   3  14        4.76       -0.38     19.58 o 
   6   3  14        9.45       10.67     20.96 o 
  -5   4  14        9.46       -2.86     12.63 o 
  -4   4  14       35.49       55.27     14.19 o 
  -3   4  14        8.19        4.61     13.24 o 
  -2   4  14       42.35       59.10     14.36 o 
  -1   4  14       12.12       29.41     12.91 o 
   0   4  14       26.65       27.09     11.85 o 
   1   4  14       12.02        8.39     11.53 o 
   2   4  14       35.82       35.89     18.07 o 
   3   4  14        8.17        9.03     17.07 o 
   4   4  14       25.94       49.06     22.46 o 
   5   4  14        6.41        8.41     20.45 o 
  -5   5  14        5.63       20.33     19.20 o 
  -4   5  14        1.70        2.26     13.59 o 
  -3   5  14       10.76        7.40     12.68 o 
  -2   5  14       22.83       19.77     13.66 o 
  -1   5  14       14.90        9.46     21.14 o 
   0   5  14        9.52       10.54     11.79 o 
   1   5  14       13.40       16.79     12.63 o 
   2   5  14       26.20       28.25     12.06 o 
   3   5  14       11.61        5.77     16.69 o 
   5   5  14        6.93       16.69     21.46 o 
  -3   6  14       23.37       41.10     14.91 o 
  -2   6  14       29.87       55.92     15.13 o 
  -1   6  14       17.75       18.24     13.54 o 
   0   6  14       12.82       21.18     13.27 o 
   1   6  14       14.98       30.28     13.39 o 
   2   6  14       31.25       31.13     13.38 o 
   3   6  14       17.18       30.98     13.66 o 
  -1   7  14        7.94        5.80     12.89 o 
   0   7  14        4.13        1.87     13.27 o 
   1   7  14        8.70       11.70     13.93 o 
   1   0  15       21.07       24.97     17.94 o 
   2   0  15        5.83       -4.02     17.44 o 
   3   0  15       27.69       41.03     20.83 o 
   4   0  15        1.48        8.28     20.20 o 
  -4   1  15        0.52       -8.69     12.61 o 
  -3   1  15        0.96       -4.27     18.20 o 
  -2   1  15       17.51        1.76     18.32 o 
  -1   1  15       13.94        8.03     18.07 o 
   0   1  15        7.55        8.91     17.07 o 
   2   1  15       19.56       28.61     18.95 o 
   3   1  15        0.76       -4.64     18.07 o 
   4   1  15        0.25      -10.92     18.57 o 
  -4   2  15       14.23       11.47     13.04 o 
  -3   2  15        5.37       -4.02     12.54 o 
  -2   2  15       23.35       30.74     20.08 o 
  -1   2  15        1.07        1.88     17.69 o 
   0   2  15       26.26       29.49     18.95 o 
   3   2  15        5.35       -5.27     17.94 o 
   4   2  15       17.28       26.23     20.45 o 
  -4   3  15        0.54       -8.53     17.94 o 
  -3   3  15        1.11       -6.76     12.99 o 
  -2   3  15        8.36        3.65     12.18 o 
  -1   3  15       19.80       29.01     13.36 o 
   0   3  15       25.41       24.09     18.70 o 
   1   3  15       23.75       27.36     19.83 o 
  -3   4  15       10.72        3.64     19.45 o 
  -2   4  15        2.34       -4.04     13.07 o 
  -1   4  15       13.81        7.47     13.17 o 
   0   4  15        0.00      -12.02     12.02 o 
   1   4  15       16.56       12.67     17.44 o 
   2   4  15        2.12      -14.18     16.19 o 
   0   5  15       14.90       12.73     13.34 o 
                                                 
